# Supplementary material for: Network-driven plasma proteomics expose molecular changes in the Alzheimer’s brain
Source: Mol Neurodegener. 2016 Apr 26;11:31. doi: 10.1186/s13024-016-0095-2 (PMC4845325; doi:10.1186/s13024-016-0095-2)
Supplement: Additional file 1: — Patient and antibody information, raw and processed data. (XLSX 6303 kb) [file 13024_2016_95_MOESM1_ESM.xlsx]

## Sheet: AD Patient Demographics
Data Sequence	Slide Position	In House Slide #	RB Slide	New TWC ID	Analysis Group	Sex	Age Drawn	Pathology confirmed	MMSE	Source	ApoE	BARD ID	PIDN
1	Top	344686	14049094	TAA0225	AD	F	55	1	16	Mayo		2582	X
2	Bottom	344692	14049124	TAA0228	AD	F	70	1		Mayo	34	2989	X
3	Bottom	344579	14049133	TAA0232	AD	F	78	1	4	Mayo		1525	X
4	Bottom	344668	14048796	TAA0342	AD	F	79	1		Mayo		1657	X
5	Top	344588	14048903	TAA0355	AD	F	62	1		Mayo		2040	X
6	Bottom	344742	14048874	TAA0362	AD	F	80	1	13	Mayo	34	3373	X
7	Bottom	344572	14048871	TAA0364	AD	F	71	1	8	Mayo	34	7630	X
8	Top	344532	14049144	TAA0383	AD	F	75	1	19	Mayo	34	2792	X
9	Bottom	344658	14048813	TAA0398	AD	F	68	1	19	Mayo	44	10647	X
10	Top	344556	14048815	TAA0399	AD	F	85	1	27	Mayo	33	8530	X
11	Top	344529	14048834	TAA0401	AD	F	79	1	7	Mayo	24	8817	X
12	Bottom	344529	14048834	TAA0402	AD	F	73	1	7	Mayo	34	8485	X
13	Top	344741	14049090	TAA0229	AD	M	57	1	29	Mayo		3510	X
14	Top	344723	14048914	TAA0319	AD	M	74	1	18	Mayo	34	11174	X
15	Top	344738	14048913	TAA0323	AD	M	80	1	13	Mayo	34	11625	X
16	Bottom	344738	14048913	TAA0324	AD	M	75	1	4	Mayo	34	11088	X
17	Bottom	344576	14048915	TAA0326	AD	M	71	1	18	Mayo	34	10328	X
18	Bottom	344694	14048836	TAA0332	AD	M	71	1	21	Mayo	44	13649	X
19	Bottom	344729	14049089	TAA0340	AD	M	80	1	10	Mayo	44	1053	X
20	Top	344625	14049088	TAA0345	AD	M	76	1	26	Mayo		2076	X
21	Top	344652	14049065	TAA0353	AD	M	63	1	13	Mayo		565	X
22	Bottom	344542	14048919	TAA0358	AD	M	77	1	14	Mayo	33	521	X
23	Top	344528	14049137	TAA0387	AD	M	82	1	20	Mayo	34	7360	X
24	Bottom	344626	14049135	TAA0390	AD	M	80	1	16	Mayo	44	9670	X
25	Bottom	344541	14049113	TAA0392	AD	M	84	1	5	Mayo		1221	X
26	Bottom	344580	14048833	TAA0394	AD	M	67	1	17	Mayo	34	7686	X
27	Bottom	344651	14048814	TAA0396	AD	M	58	1	12	Mayo	33	9216	X
28	Bottom	344681	14048838	AAAA139	AD	F	56.3	0	16	UCSF	33	X	2885
29	Bottom	344667	14049071	BMHP-035	AD	F	54.2	0	17	UCSF	33	X	4380
30	Top	344530	14049080	BMHP-055	AD	F	55	0	19	UCSF	33	X	4702
31	Bottom	344660	14048879	BMHP-098	AD	F	72.9	0	28	UCSF	24	X	5172
32	Top	344675	14049106	BMHP-159	AD	F	51.5	0	19	UCSF	34	X	5506
33	Bottom	344735	14049101	TAA0178	AD	F	69.2	0	29	UCSF	34	X	6381
34	Top	344536	14048787	TAA0195	AD	F	69.2	0	20	UCSF	33	X	7267
35	Top	344563	14048817	TAA0203	AD	F	52.5	0	20	UCSF	23	X	7604
36	Top	344566	14048811	TAA0221	AD	F	61	0	24	UCSF	34	X	8687
37	Bottom	344555	14048868	BMHP-074	AD	M	66.5	0	26	UCSF	34	X	3170
38	Bottom	344740	14049076	BMHP-087	AD	M	58.5	0	27	UCSF	44	X	4604
39	Bottom	344732	14048827	BMHP-109	AD	M	76	0	22	UCSF	34	X	1913
40	Top	344656	14049072	BMHP-110	AD	M	74.4	0	16	UCSF	34	X	2106
41	Top	344546	14048867	BMHP-124	AD	M	77	0	18	UCSF	34	X	4049
42	Bottom	344585	14048829	RBAA071	AD	M	51.3	0	24	UCSF	34	X	6019
43	Bottom	344567	14049073	TAA0172	AD	M	77.7	0	23	UCSF	24	X	5302
44	Top	344735	14049101	TAA0177	AD	M	78.9	0	25	UCSF	34	X	6180
45	Bottom	344726	14049119	TAA0180	AD	M	62.7	0	24	UCSF	23	X	6735
46	Bottom	344575	14048870	TAA0192	AD	M	63.5	0	26	UCSF	34	X	7128
47	Bottom	344563	14048817	TAA0204	AD	M	55.3	0	24	UCSF	33	X	7625
48	Bottom	344627	14049143	TAA0266	Control	F	82	0		Mayo	33	12846	X
49	Top	344554	14048893	TAA0269	Control	F	74	0		Mayo	34	13011	X
50	Bottom	344552	14049117	TAA0274	Control	F	56	0	28	Mayo	34	980	X
51	Top	344688	14049105	TAA0277	Control	F	70	0	30	Mayo	33	11737	X
52	Bottom	344688	14049105	TAA0278	Control	F	76	0		Mayo	34	8148	X
53	Top	344657	14048878	TAA0283	Control	F	74	0		Mayo	33	13638	X
54	Bottom	344621	14049108	TAA0292	Control	F	62	0		Mayo		7051	X
55	Top	344557	14048790	TAA0297	Control	F	67	0		Mayo	33	7376	X
56	Bottom	344557	14048790	TAA0298	Control	F	68	0		Mayo	33	7397	X
57	Bottom	344687	14049098	TAA0304	Control	F	66	0		Mayo	33	8558	X
58	Top	344543	14049099	TAA0305	Control	F	79	0		Mayo	33	8282	X
59	Top	344662	14048904	TAA0311	Control	F	82	0		Mayo	33	7854	X
60	Bottom	344670	14049066	TAA0372	Control	F	84	0		Mayo	33	9689	X
61	Top	344550	14048826	TAA0379	Control	F	66	0	28	Mayo	33	1904	X
62	Top	344690	14048872	TAA0267	Control	M	57	0		Mayo		7072	X
63	Bottom	344690	14048872	TAA0268	Control	M	83	0		Mayo	23	12930	X
64	Top	344722	14049141	TAA0271	Control	M	78	0		Mayo	33	3412	X
65	Bottom	344722	14049141	TAA0272	Control	M	70	0	30	Mayo	33	3252	X
66	Top	344733	14049131	TAA0275	Control	M	67	0		Mayo	33	10573	X
67	Top	344573	14048884	TAA0281	Control	M	71	0		Mayo	34	9772	X
68	Top	344577	14048902	TAA0285	Control	M	64	0		Mayo	34	1008	X
69	Top	344725	14048921	TAA0287	Control	M	75	0	30	Mayo	34	13698	X
70	Top	344622	14049093	TAA0289	Control	M	74	0		Mayo	33	13918	X
71	Bottom	344676	14049140	TAA0302	Control	M	76	0		Mayo	33	7576	X
72	Bottom	344543	14049099	TAA0306	Control	M	79	0		Mayo	33	7851	X
73	Bottom	344674	14048920	TAA0308	Control	M	71	0		Mayo	34	8715	X
74	Top	344736	14048810	TAA0309	Control	M	59	0		Mayo	34	1977	X
75	Bottom	344736	14048810	TAA0310	Control	M	80	0		Mayo	34	610	X
76	Bottom	344559	14049110	TAA0316	Control	M	73	0		Mayo	33	9750	X
77	Top	344734	14048901	TAA0367	Control	M	70	0		Mayo	33	11582	X
78	Bottom	344734	14048901	TAA0368	Control	M	86	0		Mayo	34	9287	X
79	Bottom	344731	14048890	AAAA126	Control	F	61.4	0	30	UCSF	23	X	6739
80	Top	344537	14048886	AAAA129	Control	F	50.2	0	30	UCSF	33	X	6309
81	Top	344693	14048825	BMHP-068	Control	F	65.6	0	30	UCSF	33	X	1362
82	Top	344684	14049084	RAAA621	Control	F	68.1	0	30	UCSF	34	X	5036
83	Top	344623	14048830	RBAA037	Control	F	73.6	0	30	UCSF	33	X	6741
84	Top	344551	14048917	TAA0167	Control	F	53.4	0	30	UCSF	33	X	2735
85	Bottom	344551	14048917	TAA0168	Control	F	55.3	0	30	UCSF	34	X	3773
86	Bottom	344584	14048807	TAA0188	Control	F	57.4	0	30	UCSF	33	X	7032
87	Bottom	344648	14048785	TAA0210	Control	F	55.5	0	30	UCSF		X	7864
88	Bottom	344574	14048812	TAA0212	Control	F	67.5	0	30	UCSF	34	X	8003
89	Top	344732	14048827	BMHP-010	Control	M	77.2	0	29	UCSF	33	X	1813
90	Bottom	344693	14048825	RAAA597	Control	M	61.5	0	30	UCSF	33	X	1619
91	Top	344584	14048807	TAA0187	Control	M	58.5	0	30	UCSF	34	X	7030
92	Bottom	344581	14048891	TAA0198	Control	M	64.4	0	30	UCSF	34	X	7397
93	Bottom	344649	14049077	TAA0200	Control	M	45.6	0	29	UCSF	33	X	7427
94	Bottom	344655	14048885	TAA0206	Control	M	73	0	30	UCSF	44	X	7800
95	Top	344640	14048900	TAA0207	Control	M	64.2	0	30	UCSF	33	X	7807
96	Bottom	344640	14048900	TAA0208	Control	M	62.8	0	29	UCSF	33	X	7811
97	Top	344648	14048785	TAA0209	Control	M	73.7	0	29	UCSF	33	X	7843
98	Top	344574	14048812	TAA0211	Control	M	83.2	0	30	UCSF	33	X	7937
99	Top	344535	14049082	TAA0219	Control	M	73.8	0	30	UCSF	33	X	8590

## Sheet: Antibody Information
Data Sequence	Array	Antibody Name	HUPO Gene Symbol	Entrez GeneID	Ensembl GeneID	Hgnc GeneID	Gene Description	Chrom	Strand	Hgnc_Cyto_Band	SwissPROT ID	Size	%ND	Multiple Abs?
1	InH	4-1BB ligand/TNFSF9 mAb	TNFSF9	8744	ENSG00000125657	11939	tumor necrosis factor (ligand) superfamily, member 9	19	Plus	19p13.3	P41273	26625	48.2323
2	InH	AGRP pAb	AGRP	181	ENSG00000159723	330	agouti related protein homolog (mouse)	16	Minus	16q22	O00253	14440	8.58586
3	InH	alpha 1 antitrypsin pAb	SERPINA1	5265	ENSG00000197249	8941	serpin peptidase inhibitor, clade A (alpha-1 antiproteinase, antitrypsin), member 1	14	Minus	14q32.1	P01009	46737	0
4	InH	alpha-fetoprotein mAb	AFP	174	ENSG00000081051	317	alpha-fetoprotein	4	Plus	4q11-q13	P02771	68678	45.202
5	InH	alpha-macroglobulin mAb	A2M	2	ENSG00000175899	7	alpha-2-macroglobulin	12	Minus	12p13.31	P01023	16327	0
6	InH	APP 444-592 mAb (Clone 1)	APP	351	ENSG00000142192	620	amyloid beta (A4) precursor protein	21	Minus	21q21.2	P05067	86943	0.252525
7	InH	BAFF/BLyS/TNFSF13B mAb	TNFSF13B	10673	ENSG00000102524	11929	tumor necrosis factor (ligand) superfamily, member 13b	13	Plus	13q32-q34	Q9Y275	31223	11.6162
8	InH	BDNF mAb (Clone 1)	BDNF	627	ENSG00000176697	1033	brain-derived neurotrophic factor	11	Minus	11p14.1	P23560	27818	7.82828	X
9	InH	beta 2 microglobulin mAb	B2M	567	ENSG00000166710	914	beta-2-microglobulin	15	Plus	15q21-q22.2	P61769	13715	0.505051
10	InH	Beta-Defensin 3 pAb	DEFB103A	55894	ENSG00000177243	15967	defensin, beta 103A	8	Minus	8p23.1	P81534	7697	16.1616
11	InH	BMP-10 propeptide pAb	BMP10	27302	ENSG00000163217	20869	bone morphogenetic protein 10	2	Minus	2p13.2	O95393	48047	0.757576
12	InH	BMP-13 pAb	GDF6	392255	ENSG00000156466	4221	growth differentiation factor 6	8	Minus	8q22.1	Q6KF10	50662	2.77778
13	InH	BMP-9 mAb	GDF2	2658	ENSG00000128802	4217	growth differentiation factor 2	10	Minus	10q11.22	Q9UK05	47320	1.0101
14	InH	BMP8b mAb	BMP8B	656	ENSG00000116985	1075	bone morphogenetic protein 8b	1	Minus	1p35-p32	P34820	44768	7.32323
15	InH	C1Inhib	SERPING1	710	ENSG00000149131	1228	serpin peptidase inhibitor, clade G (C1 inhibitor), member 1	11	Plus	11q12-q13.1	P05155	55154	9.59596
16	InH	C1q	C1QA	712	ENSG00000173372	1241	complement component 1, q subcomponent, A chain	1	Plus	1p36.3-p34.1	P02745	26017	23.4848
17	InH	C1s	C1S	716	ENSG00000182326	1247	complement component 1, s subcomponent	12	Plus	12p13	P09871	76684	7.07071
18	InH	C2	C2	717	ENSG00000204364	1248	complement component 2	6	Plus	6p21.3	P06681	83268	8.33333
19	InH	C3c	C3	718	ENSG00000125730	1318	complement component 3	19	Minus	19p13.3-p13.2	P01024	18714	15.9091	X
20	InH	C3d (neoantigen)	C3	718	ENSG00000125730	1318	complement component 3	19	Minus	19p13.3-p13.2	P01024	18714	11.6162	X
21	InH	C4 Binding Protein	C4A	720	ENSG00000244731	1323	complement component 4A (Rodgers blood group)	6	Plus	6p21.3	P0C0L4	19277	16.4141	X
22	InH	C4c	C4A	720	ENSG00000244731	1323	complement component 4A (Rodgers blood group)	6	Plus	6p21.3	P0C0L4	19277	8.33333	X
23	InH	C4d (neoantigen)	C4A	720	ENSG00000244731	1323	complement component 4A (Rodgers blood group)	6	Plus	6p21.3	P0C0L4	19277	18.6869	X
24	InH	C5	C5	727	ENSG00000106804	1331	complement component 5	9	Minus	9q33-q34	P01031	18830	12.1212	X
25	InH	C5b neo-epitope	C5	727	ENSG00000106804	1331	complement component 5	9	Minus	9q33-q34	P01031	18830	0.252525	X
26	InH	C6	C6	729	ENSG00000039537	1339	complement component 6	5	Minus	5p13.1	P13671	10478	17.4242
27	InH	C7	C7	730	ENSG00000112936	1346	complement component 7	5	Plus	5	P10643	93518	32.3232
28	InH	C8	C8A	731	ENSG00000157131	1352	complement component 8, alpha polypeptide	1	Plus	1p32.2	P07357	65163	30.303
29	InH	C9	C9	735	ENSG00000113600	1358	complement component 9	5	Minus	5p14-p12	P02748	63173	25
30	InH	CCL23/CKBeta 8-1 mAb	CCL23	6368	ENSG00000167236	10622	chemokine (C-C motif) ligand 23	17	Minus	17q11.2	P55773	13443	48.4848
31	InH	CD15 mAb	FUT4	2526	ENSG00000196371	4015	fucosyltransferase 4 (alpha (1,3) fucosyltransferase, myeloid-specific)	11	Plus	11q12-qter	P22083	59084	0.757576
32	InH	CD18	ITGB2	3689	ENSG00000160255	6155	integrin, beta 2 (complement component 3 receptor 3 and 4 subunit)	21	Minus	21q22.3	P05107	84782	9.34343
33	InH	CD59 (MEM43 epitope)	CD59	966	ENSG00000085063	1689	CD59 molecule, complement regulatory protein	11	Minus	11p13	P13987	14177	2.27273
34	InH	Chordin pAb	CHRD	8646	ENSG00000090539	1949	chordin	3	Plus	3q27	Q9H2X0	10203	46.9697
35	InH	CR1 (CD35)	CR1	1378	ENSG00000203710	2334	complement component (3b/4b) receptor 1 (Knops blood group)	1	Plus	1q32	P17927	22363	0.505051
36	InH	CR2 (CD21)	CR2	1380	ENSG00000117322	2336	complement component (3d/Epstein Barr virus) receptor 2	1	Plus	1q32	P20023	11291	2.52525
37	InH	CYR61 mAb	CYR61	3491	ENSG00000142871	2654	cysteine-rich, angiogenic inducer, 61	1	Plus	1p22.3	O00622	42027	0.757576
38	InH	DAF (CD55)	CD55	1604	ENSG00000196352	2665	CD55 molecule, decay accelerating factor for complement (Cromer blood group)	1	Plus	1q32	P08174	41400	3.53535
39	InH	Defensin alpha 1 pAb	DEFA1	1667	ENSG00000206047	2761	defensin, alpha 1	8	Minus	8p23.1	P59665	10201	54.2929
40	InH	DLL1 pAb	DLL1	28514	ENSG00000198719	2908	delta-like 1 (Drosophila)	6	Minus	6q13-q22.33	O00548	78056	1.76768
41	InH	Factor Ba	CFB	629	ENSG00000243649	1037	complement factor B	6	Plus	6p21.3	P00751	85533	11.3636	X
42	InH	Factor Bb (neoantigen)	CFB	629	ENSG00000243649	1037	complement factor B	6	Plus	6p21.3	P00751	85533	21.7172	X
43	InH	Factor D	CFD	1675	ENSG00000197766	2771	complement factor D (adipsin)	19	Plus	19p13.3	P00746	27033	1.51515
44	InH	Factor H	CFH	3075	ENSG00000000971	4883	complement factor H	1	Plus	1q32	P08603	13909	11.3636
45	InH	Factor I	CFI	3426	ENSG00000205403	5394	complement factor I	4	Minus	4q25	P05156	65720	6.06061	X
46	InH	Factor P	CFP	5199	ENSG00000126759	8864	complement factor properdin	X	Minus	Xp11.4	P27918	51276	19.697
47	InH	Factor V pAb	F5	2153	ENSG00000198734	3542	coagulation factor V (proaccelerin, labile factor)	1	Minus	1q23	P12259	25167	0.252525
48	InH	Factor XIIIa mAb	F13A1	2162	ENSG00000124491	3531	coagulation factor XIII, A1 polypeptide	6	Minus	6p24.2-p23	P00488	83267	7.57576
49	InH	Ferritin mAb	FTL	2512	ENSG00000087086	3999	ferritin, light polypeptide	19	Plus	19q13.33	P02792	20020	4.79798
50	InH	FGF acidic mAb	FGF1	2246	ENSG00000113578	3665	fibroblast growth factor 1 (acidic)	5	Minus	5q31.3-q33.2	P05230	17460	2.27273
51	InH	FGF3 mAb	FGF3	2248	ENSG00000186895	3681	fibroblast growth factor 3 (murine mammary tumor virus integration site (v-int-2) oncogene homolog)	11	Minus	11q13	P11487	26887	1.26263
52	InH	Fibrinogen	FGA	2243	ENSG00000171560	3661	fibrinogen alpha chain	4	Minus	4q28	P02671	94973	0
53	InH	Furin mAb	FURIN	5045	ENSG00000140564	8568	furin (paired basic amino acid cleaving enzyme)	15	Plus	15q26.1	P09958	86678	0.252525
54	InH	GALP	GALP	85569	ENSG00000197487	24840	galanin-like peptide	19	Plus	19q13.42	Q9UBC7	12545	25.2525
55	InH	GPIb alpha mAb	GP1BA	2811	ENSG00000185245	4439	glycoprotein Ib (platelet), alpha polypeptide	17	Plus	17pter-p12	P07359	68955	5.30303
56	InH	Haptoglobin mAb	HP	3240	ENSG00000197711	5141	haptoglobin	16	Plus	16q22.1	P00738	45205	0.505051
57	InH	Hemopexin mAb	HPX	3263	ENSG00000110169	5171	hemopexin	11	Minus	11p15.5-p15.4	P02790	51676	0.505051
58	InH	iC3b (neoantigen)	CFI	3426	ENSG00000205403	5394	complement factor I	4	Minus	4q25	P05156	65720	18.4343	X
59	InH	IL-32 alpha mAb	IL32	9235	ENSG00000008517	16830	interleukin 32	16	Plus	16p13.3	P24001	26676	2.77778
60	InH	Jagged 1 mAb	JAG1	182	ENSG00000101384	6188	jagged 1 (Alagille syndrome)	20	Minus	20p12.1-p11.23	P78504	13379	1.76768
61	InH	LAP (TGF-B1)	TGFB1	7040	ENSG00000105329	11766	transforming growth factor, beta 1	19	Minus	19q13.1	P01137	44341	4.79798	X
62	InH	LD78beta pAb	CCL3L1	6349	ENSG00000205021	10628	chemokine (C-C motif) ligand 3-like 1	17	Minus	17q12	P16619	10161	38.8889
63	InH	M-CSF	CSF1	1435	ENSG00000184371	2432	colony stimulating factor 1 (macrophage)	1	Plus	1p21-p13	P09603	60119	22.4747
64	InH	MASP1 pAb	MASP1	5648	ENSG00000127241	6901	mannan-binding lectin serine peptidase 1 (C4/C2 activating component of Ra-reactive factor)	3	Minus	3q27-q28	P48740	79247	4.29293
65	InH	MASP2 pAb	MASP2	10747	ENSG00000009724	6902	mannan-binding lectin serine peptidase 2	1	Minus	1p36.3-p36.2	O00187	75733	7.57576
66	InH	MBL	MBL2	4153	ENSG00000165471	6922	mannose-binding lectin (protein C) 2, soluble (opsonic defect)	10	Minus	10q11.2	P11226	26144	13.1313
67	InH	MCP (CD46)	CD46	4179	ENSG00000117335	6953	CD46 molecule, complement regulatory protein	1	Plus	1q32	P15529	43747	1.0101
68	InH	MIA mAb	MIA	8190	ENSG00000213054	7076	melanoma inhibitory activity	19	Plus	19q13.32-q13.33	Q16674	14509	1.51515
69	InH	Midkine pAb	MDK	4192	ENSG00000110492	6972	midkine (neurite growth-promoting factor 2)	11	Plus	11p11.2	P21741	15585	1.51515
70	InH	MIS/AMH Propeptide mAb	AMH	268	ENSG00000104899	464	anti-Mullerian hormone	19	Plus	19p13.3	P03971	59221	0.252525
71	InH	NAP2 pAb	PPBP	5473	ENSG00000163736	9240	pro-platelet basic protein (chemokine (C-X-C motif) ligand 7)	4	Minus	4q12-q13	P02775	13894	4.79798
72	InH	Neprilysin pAb	MME	4311	ENSG00000196549	7154	membrane metallo-endopeptidase	3	Plus	3q21-q27	P08473	85514	6.31313
73	InH	Netrin 4 mAb	NTN4	59277	ENSG00000074527	13658	netrin 4	12	Minus	12q22	Q9HB63	70071	12.1212
74	InH	Netrin1 pAb	NTN1	9423	ENSG00000065320	8029	netrin 1	17	Plus	17p13-p12	O95631	67748	11.1111
75	InH	Neurexin III alpha pAb	NRXN3	9369	ENSG00000021645	8010	neurexin 3	14	Plus	14q31	Q9Y4C0	18059	3.28283
76	InH	Neuroligin 2 pAb	NLGN2	57555	ENSG00000169992	14290	neuroligin 2	17	Plus	17p13.2	Q8NFZ4	90820	4.54545
77	InH	Neuroligin 3 mAb	NLGN3	54413	ENSG00000196338	14289	neuroligin 3	X	Plus	Xq13.1	Q9NZ94	93895	1.76768
78	InH	Neuroligin 4 mAb	NLGN4X	57502	ENSG00000146938	14287	neuroligin 4, X-linked	X	Minus	Xp22.33	Q8N0W4	91915	3.0303
79	InH	Neuropeptide Y pAb	NPY	4852	ENSG00000122585	7955	neuropeptide Y	7	Plus	7p15.3	P01303	10851	0.757576
80	InH	Nodal pAb	NODAL	4838	ENSG00000156574	7865	nodal homolog (mouse)	10	Minus	10q22.1	Q96S42	39561	6.06061
81	InH	Noggin mAb	NOG	9241	ENSG00000183691	7866	noggin	17	Plus	17q22	Q13253	25774	1.0101
82	InH	Osteopontin mAb	SPP1	6696	ENSG00000118785	11255	secreted phosphoprotein 1	4	Plus	4q22.1	P10451	35423	5.05051
83	InH	Otoraplin pAb	OTOR	56914	ENSG00000125879	8517	otoraplin	20	Plus	20p12.1-p11.23	Q9NRC9	14332	5.80808
84	InH	Pleiotrophin pAb	PTN	5764	ENSG00000105894	9630	pleiotrophin	7	Minus	7q33	P21246	18942	6.06061
85	InH	Prion protein Prp pAb	PRNP	5621	ENSG00000171867	9449	prion protein	20	Plus	20pter-p12	P04156	27661	1.76768
86	InH	Pro-BDNF mAb	BDNF	627	ENSG00000176697	1033	brain-derived neurotrophic factor	11	Minus	11p14.1	P23560	27818	41.6667	X
87	InH	Progranulin pAb (0.5 mg/ml)	GRN	2896	ENSG00000030582	4601	granulin	17	Plus	17q21.32	P28799	63544	6.81818	X
88	InH	PTHLH pAb	PTHLH	5744	ENSG00000087494	9607	parathyroid hormone-like hormone	12	Minus	12p12.1-p11.2	P12272	20194	0.505051
89	InH	rC5a	C5	727	ENSG00000106804	1331	complement component 5	9	Minus	9q33-q34	P01031	18830	0.505051	X
90	InH	Reelin (G-20) pAb	RELN	5649	ENSG00000189056	9957	reelin	7	Minus	7q22	P78509	38841	5.80808
91	InH	S Protein (Vitronectin)	VTN	7448	ENSG00000109072	12724	vitronectin	17	Minus	17q11	P04004	54306	9.09091
92	InH	SC5b-9	C5	727	ENSG00000106804	1331	complement component 5	9	Minus	9q33-q34	P01031	18830	9.59596	X
93	InH	SCGF/CLEC11a mAb	CLEC11A	6320	ENSG00000105472	10576	C-type lectin domain family 11, member A	19	Plus	19q13.3	Q9Y240	35695	0.505051
94	InH	SHBG mAb	SHBG	6462	ENSG00000129214	10839	sex hormone-binding globulin	17	Plus	17pter-p12	P04278	43779	12.6263
95	InH	Siglec-2/CD22 mAb	CD22	933	ENSG00000012124	1643	CD22 molecule	19	Plus	19q13.1	P20273	95348	32.3232
96	InH	Somatostatin pAb	SST	6750	ENSG00000157005	11329	somatostatin	3	Minus	3q28	P61278	12736	33.8384
97	InH	SorL1 pAb	SORL1	6653	ENSG00000137642	11185	sortilin-related receptor, L(DLR class) A repeats-containing	11	Plus	11q23.2-q24.4	Q92673	24844	31.8182
98	InH	SOST mAb	SOST	50964	ENSG00000167941	13771	sclerosteosis	17	Minus	17q12-q21	Q9BQB4	24031	1.51515
99	InH	Tenascin D pAb	TSC1	7248	ENSG00000165699	12362	tuberous sclerosis 1	9	Minus	9q34	Q92574	12976	0
100	InH	TFF2 mAb	TFF2	7032	ENSG00000160181	11756	trefoil factor 2	21	Minus	21q22.3	Q03403	14284	0.505051
101	InH	TFF3 mAb	TFF3	7033	ENSG00000160180	11757	trefoil factor 3 (intestinal)	21	Minus	21q22.3	Q07654	8641	1.0101
102	InH	TGF-B1 mAb	TGFB1	7040	ENSG00000105329	11766	transforming growth factor, beta 1	19	Minus	19q13.1	P01137	44341	33.8384	X
103	InH	Transferrin mAb	TF	7018	ENSG00000091513	11740	transferrin	3	Plus	3q21	P02787	77050	0.252525
104	InH	Vitamin D binding protein mAb	GC	2638	ENSG00000145321	4187	group-specific component (vitamin D binding protein)	4	Minus	4q12-q13	P02774	52964	0.757576
105	InH	von Willebrand Factor A2 mAb	VWF	7450	ENSG00000110799	12726	von Willebrand factor	12	Minus	12p13.3	P04275	30929	41.6667
106	InH	WISP2 pAb	WISP2	8839	ENSG00000064205	12770	WNT1 inducible signaling pathway protein 2	20	Plus	20q13.12	O76076	26825	0
107	InH	WISP3 pAb	WISP3	8838	ENSG00000112761	12771	WNT1 inducible signaling pathway protein 3	6	Plus	6q21	O95389	39293	0
108	InH	Wnt3a pAb	WNT3A	89780	ENSG00000154342	15983	wingless-type MMTV integration site family, member 3A	1	Plus	1q42	P56704	39365	1.26263
109	RB	6Ckine	CCL21	6366	ENSG00000137077	10620	chemokine (C-C motif) ligand 21	9	Minus	9p13	O00585	14646	0
110	RB	ACE / CD43	SPN	6693	ENSG00000197471	11249	sialophorin	16	Plus	16p11.2	P16150	40322	1.3468
111	RB	ACE-2	ACE	1636	ENSG00000159640	2707	angiotensin I converting enzyme (peptidyl-dipeptidase A) 1	17	Plus	17q23	P12821	14971	0
112	RB	ACTH	POMC	5443	ENSG00000115138	9201	proopiomelanocortin	2	Minus	2p23	P01189	29424	2.3569
113	RB	Activin A	INHBA	3624	ENSG00000122641	6066	inhibin, beta A	7	Minus	7p15-p13	P08476	47442	0	X
114	RB	Activin B	INHBB	3625	ENSG00000163083	6067	inhibin, beta B	2	Plus	2cen-q13	P09529	45122	0.3367	X
115	RB	Activin C	INHBC	3626	ENSG00000175189	6068	inhibin, beta C	12	Plus	12q13	P55103	38238	0.673401
116	RB	Activin RIA / ALK-2	ACVR1	90	ENSG00000115170	171	activin A receptor, type I	2	Minus	2q23-q24	Q04771	57153	0.673401
117	RB	Activin RIB / ALK-4	ACVR1B	91	ENSG00000135503	172	activin A receptor, type IB	12	Plus	12q13	P36896	56807	1.0101
118	RB	Activin RIIA	ACVR2A	92	ENSG00000121989	173	activin A receptor, type IIA	2	Plus	2q22.2-q23.3	P27037	57848	1.0101
119	RB	ADFP	PLIN2	123	ENSG00000147872	248	adipose differentiation-related protein	9	Minus	9p22.1	Q99541	48075	0
120	RB	Adiponectin / Acrp30	ADIPOQ	9370	ENSG00000181092	13633	adiponectin, C1Q and collagen domain containing	3	Plus	3q27	Q15848	26414	0.3367
121	RB	ALCAM	ALCAM	214	ENSG00000170017	400	activated leukocyte cell adhesion molecule	3	Plus	3q13.1	Q13740	65102	1.0101
122	RB	Amylin	IAPP	3375	ENSG00000121351	5329	islet amyloid polypeptide	12	Plus	12p12.1	P10997	9806	29.9663
123	RB	Angiogenin	ANG	283	ENSG00000214274	483	angiogenin, ribonuclease, RNase A family, 5	14	Plus	14q11.1-q11.2	P03950	16550	1.3468
124	RB	Angiopoietin-1	ANGPT1	284	ENSG00000154188	484	angiopoietin 1	8	Minus	8q23.1	Q15389	57513	1.3468
125	RB	Angiopoietin-2	ANGPT2	285	ENSG00000091879	485	angiopoietin 2	8	Minus	8p23	O15123	56919	1.0101
126	RB	Angiopoietin-4	ANGPT4	51378	ENSG00000101280	487	angiopoietin 4	20	Minus	20p13	Q9Y264	56849	1.0101
127	RB	Angiopoietin-like 2	ANGPTL2	23452	ENSG00000136859	490	angiopoietin-like 2	9	Minus	9q34	Q9UKU9	57104	1.3468
128	RB	Angiopoietin-like Factor	ANGPTL7	10218	ENSG00000171819	24078	angiopoietin-like 7	1	Plus	1p36	O43827	40018	0.3367
129	RB	Angiostatin	PLG	5340	ENSG00000122194	9071	plasminogen	6	Plus	6q26	P00747	90569	0.3367
130	RB	Angiotensinogen / Angiotensin II	AGT	183	ENSG00000135744	333	angiotensinogen (serpin peptidase inhibitor, clade A, member 8)	1	Minus	1q41-qter	P01019	53154	3.7037
131	RB	ANGPTL1	ANGPTL1	9068	ENSG00000116194	489	angiopoietin-like 1	1	Minus	1p36.13-q31.3	O95841	56720	4.7138
132	RB	ANGPTL3	ANGPTL3	27329	ENSG00000132855	491	angiopoietin-like 3	1	Plus	1p31.1-p22.3	Q9Y5C1	53637	2.0202
133	RB	ANGPTL4	ANGPTL4	51129	ENSG00000167772	16039	angiopoietin-like 4	19	Plus	19p13.3	Q9BY76	45214	6.06061
134	RB	ApoB	APOB	338	ENSG00000084674	603	apolipoprotein B (including Ag(x) antigen)	2	Minus	2p24-p23	P04114	51556	0
135	RB	ApoE	APOE	348	ENSG00000130203	613	apolipoprotein E	19	Plus	19q13.31	P02649	36154	1.0101
136	RB	APRIL	TNFSF13	8741	ENSG00000161955	11928	tumor necrosis factor (ligand) superfamily, member 13	17	Plus	17p13.1	O75888	27433	0
137	RB	AR (Amphiregulin)	AREG	374	ENSG00000109321	651	amphiregulin	4	Plus	4q13-q21	P15514	27895	0.673401
138	RB	Artemin	ARTN	9048	ENSG00000117407	727	artemin	1	Plus	1p33-p32	Q5T4W7	22878	5.72391
139	RB	Axl	AXL	558	ENSG00000167601	905	AXL receptor tyrosine kinase	19	Plus	19q13.1	P30530	98336	0.3367
140	RB	B7-1 /CD80	CD80	941	ENSG00000121594	1700	CD80 molecule	3	Minus	3q13.3-q21	P33681	33048	0.3367
141	RB	BAFF R / TNFRSF13C	TNFRSF13C	115650	ENSG00000159958	17755	tumor necrosis factor receptor superfamily, member 13C	22	Minus	22q13.1-q13.3	Q96RJ3	18864	1.0101
142	RB	BCMA / TNFRSF17	TNFRSF17	608	ENSG00000048462	11913	tumor necrosis factor receptor superfamily, member 17	16	Plus	16p13.1	Q02223	20138	1.3468
143	RB	BD-1	DEFB1	1672	ENSG00000164825	2766	defensin, beta 1	8	Minus	8p23.1	P60022	7420	0
144	RB	beta-Catenin	CTNNB1	1499	ENSG00000168036	2514	catenin (cadherin-associated protein), beta 1, 88kDa	3	Plus	3p21	P35222	85497	2.3569
145	RB	beta-Defensin 2	DEFB4B	1673	ENSG00000171711	2767	defensin, beta 4	8	Plus	8p23.1	O15263	7038	4.0404
146	RB	beta-NGF	NGF	4803	ENSG00000134259	7808	nerve growth factor (beta polypeptide)	1	Minus	1p13.1	P01138	26959	0
147	RB	BLC / BCA-1 / CXCL13	CXCL13	10563	ENSG00000156234	10639	chemokine (C-X-C motif) ligand 13	4	Plus	4q21	O43927	12664	0
148	RB	BMP-15	BMP15	9210	ENSG00000130385	1068	bone morphogenetic protein 15	X	Plus	Xp11.2	O95972	45055	4.3771
149	RB	BMP-2	BMP2	650	ENSG00000125845	1069	bone morphogenetic protein 2	20	Plus	20p12	P12643	44702	2.6936
150	RB	BMP-3	BMP3	651	ENSG00000152785	1070	bone morphogenetic protein 3	4	Plus	4q21	P12645	53372	0
151	RB	BMP-3b / GDF-10	GDF10	2662	ENSG00000107623	4215	growth differentiation factor 10	10	Minus	10q11.22	P55107	53122	0.673401
152	RB	BMP-4	BMP4	652	ENSG00000125378	1071	bone morphogenetic protein 4	14	Minus	14q22-q23	P12644	46555	0.673401
153	RB	BMP-5	BMP5	653	ENSG00000112175	1072	bone morphogenetic protein 5	6	Minus	6p12.1	P22003	51737	0.3367
154	RB	BMP-6	BMP6	654	ENSG00000153162	1073	bone morphogenetic protein 6	6	Plus	6p24-p23	P22004	57226	6.39731
155	RB	BMP-7	BMP7	655	ENSG00000101144	1074	bone morphogenetic protein 7	20	Minus	20q13	P18075	49313	6.73401
156	RB	BMPR-IA / ALK-3	BMPR1A	657	ENSG00000107779	1076	bone morphogenetic protein receptor, type IA	10	Plus	10q22.3	P36894	60198	0.3367
157	RB	BMPR-IB / ALK-6	BMPR1B	658	ENSG00000138696	1077	bone morphogenetic protein receptor, type IB	4	Plus	4q23-q24	O00238	56930	0.3367
158	RB	BMPR-II	BMPR2	659	ENSG00000204217	1078	bone morphogenetic protein receptor, type II (serine/threonine kinase)	2	Plus	2q33-q34	Q13873	11520	0
159	RB	BTC	BTC	685	ENSG00000174808	1121	betacellulin	4	Minus	4q13-q21	P35070	19746	1.0101
160	RB	C3a des Arg	C3	718	ENSG00000125730	1318	complement component 3	19	Minus	19p13.3-p13.2	P01024	18714	0.673401	X
161	RB	Cardiotrophin-1 / CT-1	CTF1	1489	ENSG00000150281	2499	cardiotrophin 1	16	Plus	16p11.2	Q16619	21227	18.5185
162	RB	CART	CARTPT	9607	ENSG00000164326	24323	CART prepropeptide	5	Plus	5q13.2	Q16568	12829	0.3367
163	RB	CCL14 / HCC-1 / HCC-3	CCL14	6358	ENSG00000213494	10612	chemokine (C-C motif) ligand 14	17	Minus	17q11.2	Q16627	10678	0.3367
164	RB	CCL28/ VIC	CCL28	56477	ENSG00000151882	17700	chemokine (C-C motif) ligand 28	5	Minus	5p12	Q9NRJ3	14280	0.3367
165	RB	CD 163	CD163	9332	ENSG00000177575	1631	CD163 molecule	12	Minus	12p13	Q86VB7	12543	6.06061
166	RB	CD137 / 4-1BB	TNFRSF9	3604	ENSG00000049249	11924	tumor necrosis factor receptor superfamily, member 9	1	Minus	1p36	Q07011	27899	4.0404
167	RB	CD14	CD14	929	ENSG00000170458	1628	CD14 molecule	5	Minus	5q22-q32	P08571	40076	1.3468
168	RB	CD27 / TNFRSF7	CD27	939	ENSG00000139193	11922	CD27 molecule	12	Plus	12p13	P26842	29156	3.0303
169	RB	CD30 / TNFRSF8	TNFRSF8	943	ENSG00000120949	11923	tumor necrosis factor receptor superfamily, member 8	1	Plus	1p36	P28908	63747	8.08081
170	RB	CD30 Ligand / TNFSF8	TNFSF8	944	ENSG00000106952	11938	tumor necrosis factor (ligand) superfamily, member 8	9	Minus	9q33	P32971	26017	0.3367
171	RB	CD36	CD36	948	ENSG00000135218	1663	CD36 molecule (thrombospondin receptor)	7	Plus	7q11.2	P16671	53053	3.0303
172	RB	CD40 / TNFRSF5	CD40	958	ENSG00000101017	11919	CD40 molecule, TNF receptor superfamily member 5	20	Plus	20q12-q13.2	P25942	30619	0.3367
173	RB	CD40 Ligand / TNFSF5 /CD154	CD40LG	959	ENSG00000102245	11935	CD40 ligand	X	Plus	Xq26	P29965	29274	0
174	RB	Cerberus 1	CER1	9350	ENSG00000147869	1862	cerberus 1, cysteine knot superfamily, homolog (Xenopus laevis)	9	Minus	9p23-p22	O95813	30084	4.0404
175	RB	Chem R23	CMKLR1	1240	ENSG00000174600	2121	chemokine-like receptor 1	12	Minus	12q24.1	Q99788	42322	4.3771
176	RB	Chordin-Like 1	CHRDL1	91851	ENSG00000101938	29861	chordin-like 1	X	Minus	Xq23	Q9BU40	51168	0.673401
177	RB	Chordin-Like 2	CHRDL2	25884	ENSG00000054938	24168	chordin-like 2	11	Minus	11q13.4	Q6WN34	47495	0.3367
178	RB	Clusterin	CLU	1191	ENSG00000120885	2095	clusterin	8	Minus	8p21-p12	P10909	52495	0
179	RB	CNTF	CNTF	1270	ENSG00000186660	2169	ciliary neurotrophic factor	11	Plus	11q12	P26441	22931	1.3468
180	RB	CNTF R alpha	CNTFR	1271	ENSG00000122756	2170	ciliary neurotrophic factor receptor	9	Minus	9p13	P26992	40633	5.38721
181	RB	Coagulation Factor III / Tissue Factor	CNTN1	2152	ENSG00000117525	3541	coagulation factor III (thromboplastin, tissue factor)	1	Minus	1p22-p21	P13726	33068	0.3367
182	RB	CRIM 1	CRIM1	51232	ENSG00000150938	2359	cysteine rich transmembrane BMP regulator 1 (chordin-like)	2	Plus	2p21	Q9NZV1	11373	0
183	RB	Cripto-1	TDGF1	6997	ENSG00000163828	11701	teratocarcinoma-derived growth factor 1	3	Plus	3p21.31	P13385	21169	4.0404
184	RB	CRP	CRP	1401	ENSG00000132693	2367	C-reactive protein, pentraxin-related	1	Minus	1q21-q23	P02741	25039	0
185	RB	CRTH-2	PTGDR2	11251	ENSG00000183134	4502	G protein-coupled receptor 44	11	Minus	11q12-q13.3	Q9Y5Y4	43240	3.7037
186	RB	Cryptic	CFC1	55997	ENSG00000136698	18292	cripto, FRL-1, cryptic family 1	2	Minus	2q21.2	Q9GZR3	24612	0
187	RB	CTACK / CCL27	CCL27	10850	ENSG00000213927	10626	chemokine (C-C motif) ligand 27	9	Minus	9p13	Q9Y4X3	12618	2.3569
188	RB	CTGF / CCN2	CTGF	1490	ENSG00000118523	2500	connective tissue growth factor	6	Minus	6q23.2	P29279	38091	3.7037
189	RB	CTLA-4 /CD152	CTLA4	1493	ENSG00000163599	2505	cytotoxic T-lymphocyte-associated protein 4	2	Plus	2q33	P16410	24656	3.0303
190	RB	CV-2 / Crossveinless-2	BMPER	168667	ENSG00000164619	24154	BMP binding endothelial regulator	7	Plus	7p14.3	Q8N8U9	75997	15.1515
191	RB	CXCL14 / BRAK	CXCL14	9547	ENSG00000145824	10640	chemokine (C-X-C motif) ligand 14	5	Minus	5q31	O95715	11772	0
192	RB	CXCL16	CXCL16	58191	ENSG00000161921	16642	chemokine (C-X-C motif) ligand 16	17	Minus	17p13	Q9H2A7	27579	0.3367
193	RB	Cystatin C	CST3	1471	ENSG00000101439	2475	cystatin C	20	Minus	20p11.2	P01034	15799	0
194	RB	D6	CCBP2	1238	ENSG00000144648	1565	chemokine binding protein 2	3	Plus	3p21.3	O00590	43443	0
195	RB	DAN	NBL1	4681	ENSG00000158747	7650	neuroblastoma, suppression of tumorigenicity 1	1	Plus	1p36.3-p36.2	P41271	19277	0
196	RB	DANCE	FBLN5	10516	ENSG00000140092	3602	fibulin 5	14	Minus	14q31	Q9UBX5	50180	0.3367
197	RB	DcR3 / TNFRSF6B	TNFRSF6B	8771	ENSG00000026036	11921	tumor necrosis factor receptor superfamily, member 6b, decoy	20	Plus	20q13.3	O95407	32680	0.3367
198	RB	Decorin	DCN	1634	ENSG00000011465	2705	decorin	12	Minus	12q23	P07585	39747	0.3367
199	RB	Dkk-1	DKK1	22943	ENSG00000107984	2891	dickkopf homolog 1 (Xenopus laevis)	10	Plus	10q11.2	O94907	28672	0
200	RB	Dkk-3	DKK3	27122	ENSG00000050165	2893	dickkopf homolog 3 (Xenopus laevis)	11	Minus	11p15.3	Q9UBP4	38291	1.0101
201	RB	Dkk-4	DKK4	27121	ENSG00000104371	2894	dickkopf homolog 4 (Xenopus laevis)	8	Minus	8p11.2-p11.1	Q9UBT3	24876	0
202	RB	DR6 / TNFRSF21	TNFRSF21	27242	ENSG00000146072	13469	tumor necrosis factor receptor superfamily, member 21	6	Minus	6p21.1	O75509	71845	0
203	RB	Dtk	TYRO3	7301	ENSG00000092445	12446	TYRO3 protein tyrosine kinase	15	Plus	15q15.1-q21.1	Q06418	96905	0
204	RB	E-Selectin	SELE	6401	ENSG00000007908	10718	selectin E	1	Minus	1q22-q25	P16581	66655	0.3367
205	RB	EDA-A2	EDA2R	60401	ENSG00000131080	17756	ectodysplasin A2 receptor	X	Minus	Xq11.1	Q9HAV5	32729	0
206	RB	EDAR	EDAR	10913	ENSG00000135960	2895	ectodysplasin A receptor	2	Minus	2q13	Q9UNE0	48582	1.3468
207	RB	EG-VEGF / PK1	PROK1	84432	ENSG00000143125	18454	prokineticin 1	1	Plus	1p21	P58294	11715	2.3569
208	RB	EGF	EGF	1950	ENSG00000138798	3229	epidermal growth factor (beta-urogastrone)	4	Plus	4q25	P01133	13394	3.0303
209	RB	EGF R / ErbB1	EGFR	1956	ENSG00000146648	3236	epidermal growth factor receptor (erythroblastic leukemia viral (v-erb-b) oncogene homolog, avian)	7	Plus	7p12	P00533	13427	1.6835
210	RB	ENA-78	CXCL5	6374	ENSG00000163735	10642	chemokine (C-X-C motif) ligand 5	4	Minus	4q13.3	P42830	11972	0
211	RB	Endocan	ESM1	11082	ENSG00000164283	3466	endothelial cell-specific molecule 1	5	Minus	5q11	Q9NQ30	20095	3.7037
212	RB	Endoglin / CD105	ENG	2022	ENSG00000106991	3349	endoglin	9	Minus	9q33-q34.1	P17813	70578	1.6835
213	RB	Endostatin	COL18A1	80781	ENSG00000182871	2195	collagen, type XVIII, alpha 1	21	Plus	21q22.3	P39060	17818	4.7138
214	RB	Endothelin	EDN1	1906	ENSG00000078401	3176	endothelin 1	6	Plus	6p24.1	P05305	24425	0
215	RB	Eotaxin-2/ MPIF-2	CCL24	6369	ENSG00000106178	10623	chemokine (C-C motif) ligand 24	7	Minus	7q11.23	O00175	13134	0.3367
216	RB	Eotaxin-3/ CCL26	CCL26	10344	ENSG00000006606	10625	chemokine (C-C motif) ligand 26	7	Minus	7q11.2	Q9Y258	10648	0
217	RB	Eotaxin/ CCL11	CCL11	6356	ENSG00000172156	10610	chemokine (C-C motif) ligand 11	17	Plus	17q21.1-q21.2	P51671	10732	0.3367
218	RB	Epiregulin	EREG	2069	ENSG00000124882	3443	epiregulin	4	Plus	4q21.21	O14944	19044	2.0202
219	RB	ErbB2	ERBB2	2064	ENSG00000141736	3430	v-erb-b2 erythroblastic leukemia viral oncogene homolog 2, neuro/glioblastoma derived oncogene homolog (avian)	17	Plus	17q11.2-q12	P04626	13791	0.673401
220	RB	ErbB3	ERBB3	2065	ENSG00000065361	3431	v-erb-b2 erythroblastic leukemia viral oncogene homolog 3 (avian)	12	Plus	12q13	P21860	14809	3.0303
221	RB	ErbB4	ERBB4	2066	ENSG00000178568	3432	v-erb-a erythroblastic leukemia viral oncogene homolog 4 (avian)	2	Minus	2q33.3-q34	Q15303	14680	0.673401
222	RB	Erythropoietin	EPO	2056	ENSG00000130427	3415	erythropoietin	7	Plus	7q21	P01588	21307	0
223	RB	FAM3B	FAM3B	54097	ENSG00000183844	1253	family with sequence similarity 3, member B	21	Plus	21q22.3	P58499	25982	3.367
224	RB	Fas / TNFRSF6	FAS	355	ENSG00000026103	11920	Fas (TNF receptor superfamily, member 6)	10	Plus	10q24.1	P25445	37732	1.6835
225	RB	Fas Ligand	FASLG	356	ENSG00000117560	11936	Fas ligand (TNF superfamily, member 6)	1	Plus	1q23	P48023	31485	1.0101
226	RB	FGF Basic	FGF2	2247	ENSG00000138685	3676	fibroblast growth factor 2 (basic)	4	Plus	4q26	P09038	22623	0.673401
227	RB	FGF R3	FGFR3	2261	ENSG00000068078	3690	fibroblast growth factor receptor 3	4	Plus	4p16.3	P22607	87710	0.3367
228	RB	FGF R4	FGFR4	2264	ENSG00000160867	3691	fibroblast growth factor receptor 4	5	Plus	5q33-qter	P22455	87954	0
229	RB	FGF R5	FGFRL1	53834	ENSG00000127418	3693	fibroblast growth factor receptor-like 1	4	Plus	4p16	Q8N441	54537	2.6936
230	RB	FGF-10 / KGF-2	FGF10	2255	ENSG00000070193	3666	fibroblast growth factor 10	5	Minus	5p13-p12	O15520	23436	0.3367
231	RB	FGF-11	FGF11	2256	ENSG00000161958	3667	fibroblast growth factor 11	17	Plus	17p13.1	Q92914	25005	4.3771
232	RB	FGF-12	FGF12	2257	ENSG00000114279	3668	fibroblast growth factor 12	3	Minus	3q28	P61328	27399	4.7138
233	RB	FGF-13 1B	FGF13	2258	ENSG00000129682	3670	fibroblast growth factor 13	X	Minus	Xq26.3	Q92913	27564	1.6835
234	RB	FGF-16	FGF16	8823	ENSG00000196468	3672	fibroblast growth factor 16	X	Plus	Xq21.1	O43320	23759	0
235	RB	FGF-17	FGF17	8822	ENSG00000158815	3673	fibroblast growth factor 17	8	Plus	8p21.3	O60258	24891	0.3367
236	RB	FGF-18	FGF18	8817	ENSG00000156427	3674	fibroblast growth factor 18	5	Plus	5q34	O76093	23989	0
237	RB	FGF-19	FGF19	9965	ENSG00000162344	3675	fibroblast growth factor 19	11	Minus	11q13.1	O95750	24003	0
238	RB	FGF-20	FGF20	26281	ENSG00000078579	3677	fibroblast growth factor 20	8	Minus	8p22	Q9NP95	23499	2.6936
239	RB	FGF-21	FGF21	26291	ENSG00000105550	3678	fibroblast growth factor 21	19	Plus	19q13.1-qter	Q9NSA1	22300	3.7037
240	RB	FGF-23	FGF23	8074	ENSG00000118972	3680	fibroblast growth factor 23	12	Minus	12p13	Q9GZV9	27954	2.3569
241	RB	FGF-4	FGF4	2249	ENSG00000075388	3682	fibroblast growth factor 4	11	Minus	11q13.3	P08620	22048	0
242	RB	FGF-5	FGF5	2250	ENSG00000138675	3683	fibroblast growth factor 5	4	Plus	4q21	P12034	29551	0
243	RB	FGF-6	FGF6	2251	ENSG00000111241	3684	fibroblast growth factor 6	12	Minus	12p13	P10767	22905	0.3367
244	RB	FGF-7 / KGF	FGF7	2252	ENSG00000140285	3685	fibroblast growth factor 7 (keratinocyte growth factor)	15	Plus	15q21.2	P21781	22509	1.0101
245	RB	FGF-8	FGF8	2253	ENSG00000107831	3686	fibroblast growth factor 8 (androgen-induced)	10	Minus	10q25-q26	P55075	26525	0
246	RB	FGF-9	FGF9	2254	ENSG00000102678	3687	fibroblast growth factor 9 (glia-activating factor)	13	Plus	13q11-q12	P31371	23441	0.3367
247	RB	FGF-BP	FGFBP1	9982	ENSG00000137440	19695	fibroblast growth factor binding protein 1	4	Minus	4p15.32	Q14512	26264	0.3367
248	RB	FLRG	FSTL3	10272	ENSG00000070404	3973	follistatin-like 3 (secreted glycoprotein)	19	Plus	19p13	O95633	27663	0.3367
249	RB	Flt-3 Ligand	FLT3LG	2323	ENSG00000090554	3766	fms-related tyrosine kinase 3 ligand	19	Plus	19q13.3	P49771	26416	0.3367
250	RB	Follistatin	FST	10468	ENSG00000134363	3971	follistatin	5	Plus	5q11.2	P19883	38007	0
251	RB	Follistatin-like 1	FSTL1	11167	ENSG00000163430	3972	follistatin-like 1	3	Minus	3q13.33	Q12841	34986	0
252	RB	Fractalkine	CX3CL1	6376	ENSG00000006210	10647	chemokine (C-X3-C motif) ligand 1	16	Plus	16q13	P78423	42203	1.6835
253	RB	FSH	CGA	1081	ENSG00000135346	1885	glycoprotein hormones, alpha polypeptide	6	Minus	6q14-q21	P01215	13075	0
254	RB	G-CSF R / CD 114	CSF3R	1441	ENSG00000119535	2439	colony stimulating factor 3 receptor (granulocyte)	1	Minus	1p35-p34.3	Q99062	92156	0.3367
255	RB	Galectin -1	LGALS1	3956	ENSG00000100097	6561	lectin, galactoside-binding, soluble, 1	22	Plus	22q13.1	P09382	14716	7.40741
256	RB	Galectin-3	LGALS3	3958	ENSG00000131981	6563	lectin, galactoside-binding, soluble, 3	14	Plus	14q22.3	P17931	26152	1.0101
257	RB	GASP-2 / WFIKKN	WFIKKN1	117166	ENSG00000127578	30912	WAP, follistatin/kazal, immunoglobulin, kunitz and netrin domain containing 1	16	Plus	16p13	Q96NZ8	58798	0
258	RB	GCP-2 / CXCL6	CXCL6	6372	ENSG00000124875	10643	chemokine (C-X-C motif) ligand 6 (granulocyte chemotactic protein 2)	4	Plus	4q13.3	P80162	11897	0
259	RB	GCSF	CSF3	1440	ENSG00000108342	2438	colony stimulating factor 3 (granulocyte)	17	Plus	17q11.2-q12	P09919	22293	1.3468
260	RB	GDF-15	GDF15	9518	ENSG00000130513	30142	growth differentiation factor 15	19	Plus	19p13.11	Q99988	34154	0
261	RB	GDF1	GDF1	2657	ENSG00000130283	4214	growth differentiation factor 1	19	Minus	19p12	P27539	39475	0.673401
262	RB	GDF11	GDF11	10220	ENSG00000135414	4216	growth differentiation factor 11	12	Plus	12q13.13	O95390	45091	0
263	RB	GDF3	GDF3	9573	ENSG00000184344	4218	growth differentiation factor 3	12	Minus	12p13.1	Q9NR23	41387	0.3367
264	RB	GDF5	GDF5	8200	ENSG00000125965	4220	growth differentiation factor 5	20	Minus	20q11.2	P43026	55411	0
265	RB	GDF8	MSTN	2660	ENSG00000138379	4223	myostatin	2	Minus	2q32.1	O14793	42750	0.3367
266	RB	GDF9	GDF9	2661	ENSG00000164404	4224	growth differentiation factor 9	5	Minus	5q31.1	O60383	51444	1.0101
267	RB	GDNF	GDNF	2668	ENSG00000168621	4232	glial cell derived neurotrophic factor	5	Minus	5p13.1-p12	P39905	23720	11.4478
268	RB	GFR alpha-1	GFRA1	2674	ENSG00000151892	4243	GDNF family receptor alpha 1	10	Minus	10q25-q26	P56159	51456	1.0101
269	RB	GFR alpha-2	GFRA2	2675	ENSG00000168546	4244	GDNF family receptor alpha 2	8	Minus	8p21.3	O00451	51544	0.673401
270	RB	GFR alpha-3	GFRA3	2676	ENSG00000146013	4245	GDNF family receptor alpha 3	5	Minus	5q31.1-q31.3	O60609	44511	0.673401
271	RB	GFR alpha-4	GFRA4	64096	ENSG00000125861	13821	GDNF family receptor alpha 4	20	Minus	20p13-p12	Q9GZZ7	31670	2.3569
272	RB	Ghrelin	GHRL	51738	ENSG00000157017	18129	ghrelin/obestatin prepropeptide	3	Minus	3p26-p25	Q9UBU3	12911	1.0101
273	RB	GITR / TNFRF18	TNFRSF18	8784	ENSG00000186891	11914	tumor necrosis factor receptor superfamily, member 18	1	Minus	1p36.3	Q9Y5U5	26000	0.3367
274	RB	GITR Ligand / TNFSF18	TNFSF18	8995	ENSG00000120337	11932	tumor necrosis factor (ligand) superfamily, member 18	1	Minus	1q23	Q9UNG2	20308	0.673401
275	RB	Glucagon	GCG	2641	ENSG00000115263	4191	glucagon	2	Minus	2q36-q37	P01275	20909	0.3367
276	RB	Glut1	SLC2A1	6513	ENSG00000117394	11005	solute carrier family 2 (facilitated glucose transporter), member 1	1	Minus	1p34.2	P11166	54084	20.202
277	RB	Glut2	SLC2A2	6514	ENSG00000163581	11006	solute carrier family 2 (facilitated glucose transporter), member 2	3	Minus	3q26.2-q27	P11168	57490	0.3367
278	RB	Glut3	SLC2A14	144195	ENSG00000173262	18301	solute carrier family 2 (facilitated glucose transporter), member 14	12	Minus	12p13.31	Q8TDB8	56320	0.3367
279	RB	Glut5	SLC2A5	6518	ENSG00000142583	11010	solute carrier family 2 (facilitated glucose/fructose transporter), member 5	1	Minus	1p36.2	P22732	54974	1.3468
280	RB	Glutathione peroxidase 3	GPX3	2878	ENSG00000211445	4555	glutathione peroxidase 3 (plasma)	5	Plus	5q23	P22352	25552	1.3468
281	RB	Glypican 3	GPC3	2719	ENSG00000147257	4451	glypican 3	X	Minus	Xq26	P51654	65563	1.6835
282	RB	Glypican 5	GPC5	2262	ENSG00000179399	4453	glypican 5	13	Plus	13q32	P78333	63707	0.3367
283	RB	GM-CSF	CSF2	1437	ENSG00000164400	2434	colony stimulating factor 2 (granulocyte-macrophage)	5	Plus	5q23-q31	P04141	16295	0.673401
284	RB	GM-CSF R alpha	CSF2RA	1438	ENSG00000198223	2435	colony stimulating factor 2 receptor, alpha, low-affinity (granulocyte-macrophage)	X	Plus	Xp22.32 and Yp11.3	P15509	46207	0.3367
285	RB	GREMLIN	GREM1	26585	ENSG00000166923	2001	gremlin 1, cysteine knot superfamily, homolog (Xenopus laevis)	15	Plus	15q13.3	O60565	20697	0
286	RB	GRO	CXCL1	2919	ENSG00000163739	4602	chemokine (C-X-C motif) ligand 1 (melanoma growth stimulating activity, alpha)	4	Plus	4q13.3	P09341	11301	4.0404
287	RB	Growth Hormone (GH)	GH1	2688	ENSG00000189162	4261	growth hormone 1	17	Minus	17q22-q24	P01241	24847	0.673401
288	RB	Growth Hormone R (GHR)	GHR	2690	ENSG00000112964	4263	growth hormone receptor	5	Plus	5p14-p12	P10912	71500	0
289	RB	HB-EGF	HBEGF	1839	ENSG00000113070	3059	heparin-binding EGF-like growth factor	5	Minus	5q23	Q99075	23067	0
290	RB	HCC-4/ CCL16	CCL16	6360	ENSG00000161573	10614	chemokine (C-C motif) ligand 16	17	Minus	17q11.2	O15467	13600	19.1919
291	RB	Hepassocin	FGL1	2267	ENSG00000104760	3695	fibrinogen-like 1	8	Minus	8p22	Q08830	36379	0
292	RB	HGF	HGF	3082	ENSG00000019991	4893	hepatocyte growth factor (hepapoietin A; scatter factor)	7	Minus	7q21.1	P14210	83134	0
293	RB	HGFR	MET	4233	ENSG00000105976	7029	met proto-oncogene (hepatocyte growth factor receptor)	7	Plus	7q31	P08581	15552	6.06061
294	RB	HRG-alpha	NRG1	3084	ENSG00000157168	7997	neuregulin 1	8	Plus	8p21-p12	Q02297	70392	0	X
295	RB	HVEM / TNFRSF14	TNFRSF14	8764	ENSG00000157873	11912	tumor necrosis factor receptor superfamily, member 14 (herpesvirus entry mediator)	1	Minus	1p36.32	Q92956	30392	1.3468	X
296	RB	I-309	CCL1	6346	ENSG00000108702	10609	chemokine (C-C motif) ligand 1	17	Minus	17q11.2	P22362	10992	1.3468
297	RB	I-TAC / CXCL11	CXCL11	6373	ENSG00000169248	10638	chemokine (C-X-C motif) ligand 11	4	Minus	4q21	O14625	10365	0.673401
298	RB	ICAM-1	ICAM1	3383	ENSG00000090339	5344	intercellular adhesion molecule 1	19	Plus	19p13.3-p13.2	P05362	57825	0
299	RB	ICAM-2	ICAM2	3384	ENSG00000108622	5345	intercellular adhesion molecule 2	17	Minus	17q23-q25	P13598	30654	0
300	RB	ICAM-3 (CD50)	ICAM3	3385	ENSG00000076662	5346	intercellular adhesion molecule 3	19	Minus	19p13.3-p13.2	P32942	59541	30.303
301	RB	ICAM-5	ICAM5	7087	ENSG00000105376	5348	intercellular adhesion molecule 5, telencephalin	19	Plus	19p13.2	Q9UMF0	97331	0
302	RB	IFN-alpha / beta R1	IFNAR1	3454	ENSG00000142166	5432	interferon (alpha, beta and omega) receptor 1	21	Plus	21q22.1	P17181	63525	0.3367
303	RB	IFN-alpha / beta R2	IFNAR2	3455	ENSG00000159110	5433	interferon (alpha, beta and omega) receptor 2	21	Plus	21q22.1	P48551	57759	0.3367
304	RB	IFN-beta	IFNB1	3456	ENSG00000171855	5434	interferon, beta 1, fibroblast	9	Minus	9p22	P01574	22294	4.0404
305	RB	IFN-gamma	IFNG	3458	ENSG00000111537	5438	interferon, gamma	12	Minus	12q14	P01579	19348	10.7744
306	RB	IFN-gamma R1	IFNGR1	3459	ENSG00000027697	5439	interferon gamma receptor 1	6	Minus	6q23-q24	P15260	54405	1.0101
307	RB	IGF-I	IGF1	3479	ENSG00000017427	5464	insulin-like growth factor 1 (somatomedin C)	12	Minus	12q23.2	P01343	17026	1.3468
308	RB	IGF-I SR	IGF1R	3480	ENSG00000140443	5465	insulin-like growth factor 1 receptor	15	Plus	15q26.3	P08069	15479	0.673401
309	RB	IGF-II	IGF2	3481	ENSG00000167244	5466	insulin-like growth factor 2 (somatomedin A)	11	Minus	11p15.5	P01344	20140	2.6936
310	RB	IGF-II R	IGF2R	3482	ENSG00000197081	5467	insulin-like growth factor 2 receptor	6	Plus	6q25-q27	P11717	27427	1.0101
311	RB	IGFBP-1	IGFBP1	3484	ENSG00000146678	5469	insulin-like growth factor binding protein 1	7	Plus	7p13-p12	P08833	27904	2.6936
312	RB	IGFBP-2	IGFBP2	3485	ENSG00000115457	5471	insulin-like growth factor binding protein 2, 36kDa	2	Plus	2q33-q34	P18065	35138	1.3468
313	RB	IGFBP-3	IGFBP3	3486	ENSG00000146674	5472	insulin-like growth factor binding protein 3	7	Minus	7p13-p12	P17936	31674	0
314	RB	IGFBP-4	IGFBP4	3487	ENSG00000141753	5473	insulin-like growth factor binding protein 4	17	Plus	17q12-q21.1	P22692	27934	0
315	RB	IGFBP-6	IGFBP6	3489	ENSG00000167779	5475	insulin-like growth factor binding protein 6	12	Plus	12q13	P24592	25322	0
316	RB	IGFBP-rp1 / IGFBP-7	IGFBP7	3490	ENSG00000163453	5476	insulin-like growth factor binding protein 7	4	Minus	4q12	Q16270	29130	0
317	RB	IL-1 alpha	IL1A	3552	ENSG00000115008	5991	interleukin 1, alpha	2	Minus	2q14	P01583	30607	0.3367
318	RB	IL-1 beta	IL1B	3553	ENSG00000125538	5992	interleukin 1, beta	2	Minus	2q14	P01584	30748	2.0202
319	RB	IL-1 F10 / IL-1HY2	IL1F10	84639	ENSG00000136697	15552	interleukin 1 family, member 10 (theta)	2	Plus	2q13	Q8WWZ1	16943	0.673401
320	RB	IL-1 F5 / FIL1delta	IL36RN	26525	ENSG00000136695	15561	interleukin 1 family, member 5 (delta)	2	Plus	2q14	Q9UBH0	16962	0
321	RB	IL-1 F6 / FIL1 epsilon	IL36A	27179	ENSG00000136694	15562	interleukin 1 family, member 6 (epsilon)	2	Plus	2q12-q14.1	Q9UHA7	17684	0
322	RB	IL-1 F7 / FIL1 zeta	IL37	27178	ENSG00000125571	15563	interleukin 1 family, member 7 (zeta)	2	Plus	2q12-q14.1	Q9NZH6	24126	0
323	RB	IL-1 F8 / FIL1 eta	IL36B	27177	ENSG00000136696	15564	interleukin 1 family, member 8 (eta)	2	Minus	2q14	Q9NZH7	18522	2.3569
324	RB	IL-1 F9 / IL-1 H1	IL36G	56300	ENSG00000136688	15741	interleukin 1 family, member 9	2	Plus	2q12-q21	Q9NZH8	18721	0
325	RB	IL-1 R3 / IL-1 R AcP	IL1RAP	3556	ENSG00000196083	5995	interleukin 1 receptor accessory protein	3	Plus	3q28	Q9NPH3	65418	1.0101
326	RB	IL-1 R4 /ST2	IL1RL1	9173	ENSG00000115602	5998	interleukin 1 receptor-like 1	2	Plus	2q12	Q01638	63358	6.73401
327	RB	IL-1 R6 / IL-1 Rrp2	IL1RL2	8808	ENSG00000115598	5999	interleukin 1 receptor-like 2	2	Plus	2q12	Q9HB29	65405	1.3468
328	RB	IL-1 R8	IL1RAPL1	11141	ENSG00000169306	5996	interleukin 1 receptor accessory protein-like 1	X	Plus	Xp22.1-p21.3	Q9NZN1	79969	0.673401
329	RB	IL-1 R9	IL1RAPL2	26280	ENSG00000189108	5997	interleukin 1 receptor accessory protein-like 2	X	Plus	Xq22	Q9NP60	78670	1.0101
330	RB	IL-1 ra	IL1RN	3557	ENSG00000136689	6000	interleukin 1 receptor antagonist	2	Plus	2q14.2	P18510	20055	0.673401
331	RB	IL-1 sRI	IL1R1	3554	ENSG00000115594	5993	interleukin 1 receptor, type I	2	Plus	2q12	P14778	65402	0.3367
332	RB	IL-1 sRII	IL1R2	7850	ENSG00000115590	5994	interleukin 1 receptor, type II	2	Plus	2q12	P27930	45421	1.0101
333	RB	IL-10	IL10	3586	ENSG00000136634	5962	interleukin 10	1	Minus	1q31-q32	P22301	20517	0.673401
334	RB	IL-10 R alpha	IL10RA	3587	ENSG00000110324	5964	interleukin 10 receptor, alpha	11	Plus	11q23	Q13651	62904	0
335	RB	IL-10 R beta	IL10RB	3588	ENSG00000159113	5965	interleukin 10 receptor, beta	21	Plus	21q22.1-q22.2	Q08334	36995	0.3367
336	RB	IL-11	IL11	3589	ENSG00000095752	5966	interleukin 11	19	Minus	19q13.3-q13.4	P20809	21429	7.74411
337	RB	IL-12 p40	IL12B	3593	ENSG00000113302	5970	interleukin 12B (natural killer cell stimulatory factor 2, cytotoxic lymphocyte maturation factor 2, p40)	5	Minus	5q31.1-q33.1	P29460	37169	0
338	RB	IL-12 p70	IL12A	3592	ENSG00000168811	5969	interleukin 12A (natural killer cell stimulatory factor 1, cytotoxic lymphocyte maturation factor 1, p35)	3	Plus	3p12-q13.2	P29459	24874	3.0303
339	RB	IL-12 R beta 1	IL12RB1	3594	ENSG00000096996	5971	interleukin 12 receptor, beta 1	19	Minus	19p13.1	P42701	73109	2.3569
340	RB	IL-12 R beta 2	IL12RB2	3595	ENSG00000081985	5972	interleukin 12 receptor, beta 2	1	Plus	1p31.3-p31.2	Q99665	97135	2.3569
341	RB	IL-13	IL13	3596	ENSG00000169194	5973	interleukin 13	5	Plus	5q31	P35225	15816	3.367
342	RB	IL-13 R alpha 1	IL13RA1	3597	ENSG00000131724	5974	interleukin 13 receptor, alpha 1	X	Plus	Xq24	P78552	48760	0.3367
343	RB	IL-13 R alpha 2	IL13RA2	3598	ENSG00000123496	5975	interleukin 13 receptor, alpha 2	X	Minus	Xq13.1-q28	Q14627	44176	0.3367
344	RB	IL-15	IL15	3600	ENSG00000164136	5977	interleukin 15	4	Plus	4q31	P40933	18086	2.0202
345	RB	IL-15 R alpha	IL15RA	3601	ENSG00000134470	5978	interleukin 15 receptor, alpha	10	Minus	10p15.1	Q13261	28233	0.3367
346	RB	IL-16	IL16	3603	ENSG00000172349	5980	interleukin 16 (lymphocyte chemoattractant factor)	15	Plus	15q26.3	Q14005	14175	0.673401
347	RB	IL-17	IL17A	3605	ENSG00000112115	5981	interleukin 17A	6	Plus	6p12	Q16552	17504	5.05051
348	RB	IL-17B	IL17B	27190	ENSG00000127743	5982	interleukin 17B	5	Minus	5q33.1	Q9UHF5	20437	0.673401
349	RB	IL-17B R	IL17RB	55540	ENSG00000056736	18015	interleukin 17 receptor B	3	Plus	3p21.1	Q9NRM6	55885	0
350	RB	IL-17C	IL17C	27189	ENSG00000124391	5983	interleukin 17C	16	Plus	16q24	Q9P0M4	21765	0
351	RB	IL-17D	IL17D	53342	ENSG00000172458	5984	interleukin 17D	13	Plus	13q11	Q8TAD2	21893	0
352	RB	IL-17E	IL25	64806	ENSG00000166090	13765	interleukin 25	14	Plus	14q11.2	Q9H293	20330	0
353	RB	IL-17F	IL17F	112744	ENSG00000112116	16404	interleukin 17F	6	Minus	6p12	Q96PD4	18045	0
354	RB	IL-17R	IL17RA	23765	ENSG00000177663	5985	interleukin 17 receptor A	22	Plus	22q11.1	Q96F46	96122	0.3367
355	RB	IL-17RC	IL17RC	84818	ENSG00000163702	18358	interleukin 17 receptor C	3	Plus	3p25.3	Q8NAC3	86240	2.6936
356	RB	IL-17RD	IL17RD	54756	ENSG00000144730	17616	interleukin 17 receptor D	3	Minus	3p21.1	Q8NFM7	82411	2.3569
357	RB	IL-18 BPa	IL18BP	10068	ENSG00000137496	5987	interleukin 18 binding protein	11	Plus	11q13	O95998	21698	2.6936
358	RB	IL-18 R alpha /IL-1 R5	IL18R1	8809	ENSG00000115604	5988	interleukin 18 receptor 1	2	Plus	2q12	Q13478	62304	0
359	RB	IL-18 R beta/AcPL	IL18RAP	8807	ENSG00000115607	5989	interleukin 18 receptor accessory protein	2	Plus	2q12.1	O95256	68310	0
360	RB	IL-19	IL19	29949	ENSG00000142224	5990	interleukin 19	1	Plus	1q32.2	Q9UHD0	20452	0.3367
361	RB	IL-2	IL2	3558	ENSG00000109471	6001	interleukin 2	4	Minus	4q26-q27	P60568	17628	1.3468
362	RB	IL-2 R alpha	IL2RA	3559	ENSG00000134460	6008	interleukin 2 receptor, alpha	10	Minus	10p15-p14	P01589	30819	0.673401
363	RB	IL-2 R beta/CD122	IL2RB	3560	ENSG00000100385	6009	interleukin 2 receptor, beta	22	Minus	22q13	P14784	61117	0.673401
364	RB	IL-2 R gamma	IL2RG	3561	ENSG00000147168	6010	interleukin 2 receptor, gamma (severe combined immunodeficiency)	X	Minus	Xq13	P31785	42287	1.3468
365	RB	IL-20	IL20	50604	ENSG00000162891	6002	interleukin 20	1	Plus	1q32	Q9NYY1	20072	1.0101
366	RB	IL-20 R alpha	IL20RA	53832	ENSG00000016402	6003	interleukin 20 receptor, alpha	6	Minus	6q23.3	Q9UHF4	62485	0
367	RB	IL-20 R beta	IL20RB	53833	ENSG00000174564	6004	interleukin 20 receptor beta	3	Plus	3q22.3	Q6UXL0	35076	1.6835
368	RB	IL-21	IL21	59067	ENSG00000138684	6005	interleukin 21	4	Minus	4q26-q27	Q9HBE4	17923	1.3468
369	RB	IL-21 R	IL22RA1	58985	ENSG00000142677	13700	interleukin 22 receptor, alpha 1	1	Minus	1p36.11	Q8N6P7	63077	0
370	RB	IL-22	IL22	50616	ENSG00000127318	14900	interleukin 22	12	Minus	12q15	Q9GZX6	20011	0
371	RB	IL-22 BP	IL22RA2	116379	ENSG00000164485	14901	interleukin 22 receptor, alpha 2	6	Minus	6q24.1-q24.2	Q969J5	30550	0
372	RB	IL-22 R	IL22RA1	58985	ENSG00000142677	13700	interleukin 22 receptor, alpha 1	1	Minus	1p36.11	Q8N6P7	63077	0.673401
373	RB	IL-23	IL23A	51561	ENSG00000110944	15488	interleukin 23, alpha subunit p19	12	Plus	12q13.13	Q9NPF7	20730	0
374	RB	IL-23 R	IL23R	149233	ENSG00000162594	19100	interleukin 23 receptor	1	Plus	1p31.2	Q5VWK5	71706	0.3367
375	RB	IL-24	IL24	11009	ENSG00000162892	11346	interleukin 24	1	Plus	1q32	Q13007	23825	0.3367
376	RB	IL-26	IL26	55801	ENSG00000111536	17119	interleukin 26	12	Minus	12q15	Q9NPH9	19843	0
377	RB	IL-27	IL27	246778	ENSG00000197272	19157	interleukin 27	16	Minus	16p11	Q8NEV9	27493	0.3367
378	RB	IL-28A	IL28A	282616	ENSG00000183709	18364	interleukin 28A (interferon, lambda 2)	19	Plus	19q13.13	Q8IZJ0	22288	0
379	RB	IL-29	IL29	282618	ENSG00000182393	18363	interleukin 29 (interferon, lambda 1)	19	Plus	19q13.13	Q8IU54	21898	8.75421
380	RB	IL-3	IL3	3562	ENSG00000164399	6011	interleukin 3 (colony-stimulating factor, multiple)	5	Plus	5q23-q31	P08700	17233	1.6835
381	RB	IL-3 R alpha	IL3RA	3563	ENSG00000185291	6012	interleukin 3 receptor, alpha (low affinity)	X	Plus	Xp22.3 and Yp13.3	P26951	43330	1.3468
382	RB	IL-31	IL31	386653	ENSG00000204671	19372	interleukin 31	12	Minus	12q24.31	Q6EBC2	18205	8.75421
383	RB	IL-31 RA	IL31RA	133396	ENSG00000164509	18969	interleukin 31 receptor A	5	Plus	5q11.2	Q8NI17	82954	16.1616
384	RB	IL-4	IL4	3565	ENSG00000113520	6014	interleukin 4	5	Plus	5q23-q31	P05112	17492	0.3367
385	RB	IL-4 R	IL4R	3566	ENSG00000077238	6015	interleukin 4 receptor	16	Plus	16p12.1-p11.2	P24394	89658	0
386	RB	IL-5	IL5	3567	ENSG00000113525	6016	interleukin 5 (colony-stimulating factor, eosinophil)	5	Minus	5q23-q31	P05113	15238	0.3367
387	RB	IL-5 R alpha	IL5RA	3568	ENSG00000091181	6017	interleukin 5 receptor, alpha	3	Minus	3p26-p24	Q01344	47685	0
388	RB	IL-6	IL6	3569	ENSG00000136244	6018	interleukin 6 (interferon, beta 2)	7	Plus	7p21-p15	P05231	23718	17.5084
389	RB	IL-6 R	IL6R	3570	ENSG00000160712	6019	interleukin 6 receptor	1	Plus	1q21	P08887	51548	0.673401
390	RB	IL-7	IL7	3574	ENSG00000104432	6023	interleukin 7	8	Minus	8q12-q13	P13232	20187	1.0101
391	RB	IL-7 R alpha	IL7R	3575	ENSG00000168685	6024	interleukin 7 receptor	5	Plus	5p13	P16871	51581	0
392	RB	IL-8	IL8	3576	ENSG00000169429	6025	interleukin 8	4	Plus	4q13-q21	P10145	11098	1.0101
393	RB	IL-9	IL9	3578	ENSG00000145839	6029	interleukin 9	5	Minus	5q31-q35	P15248	15909	0
394	RB	Inhibin A	INHBA	3624	ENSG00000122641	6066	inhibin, beta A	7	Minus	7p15-p13	P08476	47442	13.8047	X
395	RB	Inhibin B	INHBB	3625	ENSG00000163083	6067	inhibin, beta B	2	Plus	2cen-q13	P09529	45122	1.0101	X
396	RB	INSL3	INSL3	3640	ENSG00000221817	6086	insulin-like 3 (Leydig cell)	19	Minus	19p13.2-p12	P51460	14472	1.6835
397	RB	INSRR	INSRR	3645	ENSG00000027644	6093	insulin receptor-related receptor	1	Minus	1q21-q23	P14616	14372	4.7138
398	RB	Insulin	INS	3630	ENSG00000129965	6081	insulin	11	Minus	11p15.5	P01308	11981	2.6936
399	RB	Insulin R	INSR	3643	ENSG00000171105	6091	insulin receptor	19	Minus	19p13.3-p13.2	P06213	15630	2.0202
400	RB	Insulysin / IDE	IDE	3416	ENSG00000119912	5381	insulin-degrading enzyme	10	Minus	10q23-q25	P14735	11796	1.0101
401	RB	IP-10	CXCL10	3627	ENSG00000169245	10637	chemokine (C-X-C motif) ligand 10	4	Minus	4q21	P02778	10881	6.39731
402	RB	Kininostatin / kininogen	KNG1	3827	ENSG00000113889	6383	kininogen 1	3	Plus	3q21-qter	P01042	71957	7.40741
403	RB	Kremen-1	KREMEN1	83999	ENSG00000183762	17550	kringle containing transmembrane protein 1	22	Plus	22q12.1	Q96MU8	51744	5.05051
404	RB	Kremen-2	KREMEN2	79412	ENSG00000131650	18797	kringle containing transmembrane protein 2	16	Plus	16p13.11	Q8NCW0	48849	5.72391
405	RB	L-Selectin (CD62L)	SELL	6402	ENSG00000188404	10720	selectin L	1	Minus	1q23-q25	P14151	42187	6.06061
406	RB	Latent TGF-beta bp1	LTBP1	4052	ENSG00000049323	6714	latent transforming growth factor beta binding protein 1	2	Plus	2p22-p21	Q14766	18676	0
407	RB	LBP	LBP	3929	ENSG00000129988	6517	lipopolysaccharide binding protein	20	Plus	20q11.23	P18428	53384	0
408	RB	LECT2	LECT2	3950	ENSG00000145826	6550	leukocyte cell-derived chemotaxin 2	5	Minus	5q31.1	O14960	16376	0.3367
409	RB	Lefty - A	LEFTY2	7044	ENSG00000143768	3122	left-right determination factor 2	1	Minus	1q42.1	O00292	40920	1.3468
410	RB	Leptin (OB)	LEP	3952	ENSG00000174697	6553	leptin	7	Plus	7q31	P41159	18641	1.0101
411	RB	Leptin R	LEPR	3953	ENSG00000116678	6554	leptin receptor	1	Plus	1p31	P48357	13249	0.3367
412	RB	LFA-1 alpha	ITGAL	3683	ENSG00000005844	6148	integrin, alpha L (antigen CD11A (p180), lymphocyte function-associated antigen 1; alpha polypeptide)	16	Plus	16p13.1-p11	P20701	12877	19.1919
413	RB	LH (Luteinizing Hormone)	LHB	3972	ENSG00000104826	6584	luteinizing hormone beta polypeptide	19	Minus	19q13.3	P01229	15345	1.6835
414	RB	LIF	LIF	3976	ENSG00000128342	6596	leukemia inhibitory factor (cholinergic differentiation factor)	22	Minus	22q12.2	P15018	22008	0.3367
415	RB	LIF R alpha	LIFR	3977	ENSG00000113594	6597	leukemia inhibitory factor receptor alpha	5	Minus	5p13-p12	P42702	12374	0.3367
416	RB	LIGHT / TNFSF14	TNFSF14	8740	ENSG00000125735	11930	tumor necrosis factor (ligand) superfamily, member 14	19	Minus	19p13.3	O43557	26351	0
417	RB	Lipocalin-1	LCN1	3933	ENSG00000160349	6525	lipocalin 1	9	Plus	9q34	P31025	19250	3.0303
418	RB	LOX	LOX	4015	ENSG00000113083	6664	lysyl oxidase	5	Minus	5q23.3-q31.2	P28300	46944	3.0303
419	RB	LRP-1	LRP1	4035	ENSG00000123384	6692	low density lipoprotein-related protein 1 (alpha-2-macroglobulin receptor)	12	Plus	12q13-q14	Q07954	50457	0
420	RB	LRP-6	LRP6	4040	ENSG00000070018	6698	low density lipoprotein receptor-related protein 6	12	Minus	12p13.2	O75581	18044	1.6835
421	RB	Lymphotactin/ XCL1	XCL1	6375	ENSG00000143184	10645	chemokine (C motif) ligand 1	1	Plus	1q24.2	P47992	12517	4.0404
422	RB	Lymphotoxin beta / TNFSF3	LTB	4050	ENSG00000204487	6711	lymphotoxin beta (TNF superfamily, member 3)	6	Minus	6p21.3	Q06643	25390	3.0303
423	RB	Lymphotoxin beta R / TNFRSF3	LTBR	4055	ENSG00000111321	6718	lymphotoxin beta receptor (TNFR superfamily, member 3)	12	Plus	12p13	P36941	46709	2.3569
424	RB	M-CSF R	CSF1R	1436	ENSG00000182578	2433	colony stimulating factor 1 receptor	5	Minus	5q32	P07333	10798	6.73401
425	RB	MAC-1	ITGAM	3684	ENSG00000169896	6149	integrin, alpha M (complement component 3 receptor 3 subunit)	16	Plus	16p11.2	P11215	12717	6.73401
426	RB	MCP-1	CCL2	6347	ENSG00000108691	10618	chemokine (C-C motif) ligand 2	17	Plus	17q11.2-q21.1	P13500	11025	47.138
427	RB	MCP-2	CCL8	6355	ENSG00000108700	10635	chemokine (C-C motif) ligand 8	17	Plus	17q11.2	P80075	11246	0.3367
428	RB	MCP-3	CCL7	6354	ENSG00000108688	10634	chemokine (C-C motif) ligand 7	17	Plus	17q11.2-q12	P80098	11200	19.5286
429	RB	MCP-4 / CCL13	CCL13	6357	ENSG00000181374	10611	chemokine (C-C motif) ligand 13	17	Plus	17q11.2	Q99616	10986	0
430	RB	MDC	CCL22	6367	ENSG00000102962	10621	chemokine (C-C motif) ligand 22	16	Plus	16q13	O00626	10581	1.0101
431	RB	MFG-E8	MFGE8	4240	ENSG00000140545	7036	milk fat globule-EGF factor 8 protein	15	Minus	15q25	Q08431	43123	5.38721
432	RB	MFRP	MFRP	83552	ENSG00000184824	18121	membrane frizzled-related protein	11	Minus	11q23.1	Q9BY79	62212	0.3367
433	RB	MIF	MIF	4282	ENSG00000099964	7097	macrophage migration inhibitory factor (glycosylation-inhibiting factor)	22	Plus	22q11.23	P14174	12476	0
434	RB	MIG	CXCL9	4283	ENSG00000138755	7098	chemokine (C-X-C motif) ligand 9	4	Minus	4q21	Q07325	14019	15.1515
435	RB	MIP 2	CXCL2	2920	ENSG00000081041	4603	chemokine (C-X-C motif) ligand 2	4	Minus	4q13.3	P19875	11389	4.7138
436	RB	MIP-1a	CCL3	6348	ENSG00000006075	10627	chemokine (C-C motif) ligand 3	17	Minus	17q12	P10147	10085	0
437	RB	MIP-1b	CCL4	6351	ENSG00000129277	10630	chemokine (C-C motif) ligand 4	17	Plus	17q21-q23	P13236	10212	1.3468
438	RB	MIP-1d	CCL15	6359	ENSG00000161574	10613	chemokine (C-C motif) ligand 15	17	Minus	17q11.2	Q16663	12248	0.673401
439	RB	MIP-3 alpha	CCL20	6364	ENSG00000115009	10619	chemokine (C-C motif) ligand 20	2	Plus	2q33-q37	P78556	10762	0.3367
440	RB	MIP-3 beta	CCL19	6363	ENSG00000172724	10617	chemokine (C-C motif) ligand 19	9	Minus	9p13	Q99731	10993	1.3468
441	RB	MMP-1	MMP1	4312	ENSG00000196611	7155	matrix metallopeptidase 1 (interstitial collagenase)	11	Minus	11q21-q22	P03956	54007	0
442	RB	MMP-10	MMP10	4319	ENSG00000166670	7156	matrix metallopeptidase 10 (stromelysin 2)	11	Minus	11q22.3	P09238	54151	0
443	RB	MMP-11 /Stromelysin-3	MMP11	4320	ENSG00000099953	7157	matrix metallopeptidase 11 (stromelysin 3)	22	Plus	22q11.23	P24347	54618	6.39731
444	RB	MMP-12	MMP12	4321	ENSG00000110347	7158	matrix metallopeptidase 12 (macrophage elastase)	11	Minus	11q22.3	P39900	54002	8.75421
445	RB	MMP-13	MMP13	4322	ENSG00000137745	7159	matrix metallopeptidase 13 (collagenase 3)	11	Minus	11q22.3	P45452	53820	0.673401
446	RB	MMP-14	MMP14	4323	ENSG00000157227	7160	matrix metallopeptidase 14 (membrane-inserted)	14	Plus	14q11-q12	P50281	65884	3.367
447	RB	MMP-15	MMP15	4324	ENSG00000102996	7161	matrix metallopeptidase 15 (membrane-inserted)	16	Plus	16q13	P51511	75807	1.6835
448	RB	MMP-16 / MT3-MMP	MMP16	4325	ENSG00000156103	7162	matrix metallopeptidase 16 (membrane-inserted)	8	Minus	8q21	P51512	69521	5.72391
449	RB	MMP-19	MMP19	4327	ENSG00000123342	7165	matrix metallopeptidase 19	12	Minus	12q14	Q99542	57357	0
450	RB	MMP-2	MMP2	4313	ENSG00000087245	7166	matrix metallopeptidase 2 (gelatinase A, 72kDa gelatinase, 72kDa type IV collagenase)	16	Plus	16q13-q21	P08253	73882	0
451	RB	MMP-20	MMP20	9313	ENSG00000137674	7167	matrix metallopeptidase 20	11	Minus	11q22.3	O60882	54360	0.3367
452	RB	MMP-24 / MT5-MMP	MMP24	10893	ENSG00000125966	7172	matrix metallopeptidase 24 (membrane-inserted)	20	Plus	20q11.2	Q9Y5R2	73231	3.0303
453	RB	MMP-25 / MT6-MMP	MMP28	79148	ENSG00000129270	14366	matrix metallopeptidase 28	17	Minus	17q21.1	Q9H239	58939	4.0404
454	RB	MMP-3	MMP3	4314	ENSG00000149968	7173	matrix metallopeptidase 3 (stromelysin 1, progelatinase)	11	Minus	11q22.3	P08254	53977	0.673401
455	RB	MMP-7	MMP7	4316	ENSG00000137673	7174	matrix metallopeptidase 7 (matrilysin, uterine)	11	Minus	11q21-q22	P09237	29677	0.3367
456	RB	MMP-8	MMP8	4317	ENSG00000118113	7175	matrix metallopeptidase 8 (neutrophil collagenase)	11	Minus	11q21-q22	P22894	53412	0.3367
457	RB	MMP-9	MMP9	4318	ENSG00000100985	7176	matrix metallopeptidase 9 (gelatinase B, 92kDa gelatinase, 92kDa type IV collagenase)	20	Plus	20q12-q13	P14780	78399	0.673401
458	RB	MSP alpha Chain	MST1	4485	ENSG00000173531	7380	macrophage stimulating 1 (hepatocyte growth factor-like)	3	Minus	3p21	P26927	80320	0	X
459	RB	MSPbeta-chain	MST1	4485	ENSG00000173531	7380	macrophage stimulating 1 (hepatocyte growth factor-like)	3	Minus	3p21	P26927	80320	5.72391	X
460	RB	Musk	MUSK	4593	ENSG00000030304	7525	muscle, skeletal, receptor tyrosine kinase	9	Plus	9q31.3-q32	O15146	97056	23.2323
461	RB	NCAM-1 / CD56	NCAM1	4684	ENSG00000149294	7656	neural cell adhesion molecule 1	11	Plus	11q23-q24	P13591	94574	0.3367
462	RB	Neuritin	NRN1	51299	ENSG00000124785	17972	neuritin 1	6	Minus	6p25.1	Q9NPD7	15333	0
463	RB	Neuropilin-2	NRP2	8828	ENSG00000118257	8005	neuropilin 2	2	Plus	2q33.3	O60462	10485	1.3468
464	RB	Neurturin	NRTN	4902	ENSG00000171119	8007	neurturin	19	Plus	19p13.3	Q99748	22405	0
465	RB	NGF R	NGFR	4804	ENSG00000064300	7809	nerve growth factor receptor (TNFR superfamily, member 16)	17	Plus	17q21-q22	P08138	45183	3.367
466	RB	NOV / CCN3	NOV	4856	ENSG00000136999	7885	nephroblastoma overexpressed gene	8	Plus	8q24.12	P48745	39162	0.3367
467	RB	NRG1 Isoform GGF2	NRG1	3084	ENSG00000157168	7997	neuregulin 1	8	Plus	8p21-p12	Q02297	70392	0.673401	X
468	RB	NRG1-beta1 / HRG1-beta1	NRG1	3084	ENSG00000157168	7997	neuregulin 1	8	Plus	8p21-p12	Q02297	70392	0	X
469	RB	NRG2	NRG2	9542	ENSG00000158458	7998	neuregulin 2	5	Minus	5q23-q33	O14511	91679	0
470	RB	NRG3	NRG3	10718	ENSG00000185737	7999	neuregulin 3	10	Plus	10q22-q23	P56975	77901	0.3367
471	RB	NT-3	NTF3	4908	ENSG00000185652	8023	neurotrophin 3	12	Plus	12p13	P20783	29355	0.673401
472	RB	NT-4	NTF4	4909	ENSG00000167744	8024	neurotrophin 4	19	Minus	19q13.3	P34130	22427	0.3367
473	RB	OSM	OSM	5008	ENSG00000099985	8506	oncostatin M	22	Minus	22q12.2	P13725	28484	4.7138
474	RB	Osteoactivin / GPNMB	GPNMB	10457	ENSG00000136235	4462	glycoprotein (transmembrane) nmb	7	Plus	7p	Q14956	63923	3.0303
475	RB	Osteocalcin	BGLAP	632	ENSG00000160783	1043	bone gamma-carboxyglutamate (gla) protein	1	Plus	1q25-q31	P02818	10963	4.3771
476	RB	Osteocrin	OSTN	344901	ENSG00000188729	29961	osteocrin	3	Plus	3q29	P61366	14722	3.7037
477	RB	Osteonectin	SPARC	6678	ENSG00000113140	11219	secreted protein, acidic, cysteine-rich (osteonectin)	5	Minus	5q31-q33	P09486	34632	1.6835
478	RB	Osteoprotegerin / TNFRSF11B	TNFRSF11B	4982	ENSG00000164761	11909	tumor necrosis factor receptor superfamily, member 11b	8	Minus	8q24	O00300	46040	0.3367
479	RB	OX40 Ligand / TNFSF4	TNFSF4	7292	ENSG00000117586	11934	tumor necrosis factor (ligand) superfamily, member 4	1	Minus	1q25	P23510	21050	0
480	RB	P-selectin	SELP	6403	ENSG00000174175	10721	selectin P (granule membrane protein 140kDa, antigen CD62)	1	Minus	1q22-q25	P16109	90834	0.673401
481	RB	PARC / CCL18	CCL18	6362	ENSG00000006074	10616	chemokine (C-C motif) ligand 18 (pulmonary and activation-regulated)	17	Plus	17q11.2	P55774	9849	1.3468
482	RB	PD-ECGF	TYMP	1890	ENSG00000025708	3148	thymidine phosphorylase	22	Minus	22q13	P19971	49955	5.72391
483	RB	PDGF R alpha	PDGFRA	5156	ENSG00000134853	8803	platelet-derived growth factor receptor, alpha polypeptide	4	Plus	4q12	P16234	12267	16.1616
484	RB	PDGF R beta	PDGFRB	5159	ENSG00000113721	8804	platelet-derived growth factor receptor, beta polypeptide	5	Minus	5q31-q32	P09619	12396	43.0976
485	RB	PDGF-AA	PDGFA	5154	ENSG00000197461	8799	platelet-derived growth factor alpha polypeptide	7	Minus	7p22	P04085	24043	4.3771	X
486	RB	PDGF-AB	PDGFA	5154	ENSG00000197461	8799	platelet-derived growth factor alpha polypeptide	7	Minus	7p22	P04085	24043	0.673401	X
487	RB	PDGF-BB	PDGFB	5155	ENSG00000100311	8800	platelet-derived growth factor beta polypeptide (simian sarcoma viral (v-sis) oncogene homolog)	22	Minus	22q13.1	P01127	27283	0.673401
488	RB	PDGF-C	PDGFC	56034	ENSG00000145431	8801	platelet derived growth factor C	4	Minus	4q32	Q9NRA1	39029	2.3569
489	RB	PDGF-D	PDGFD	80310	ENSG00000170962	30620	platelet derived growth factor D	11	Minus	11q22.3	Q9GZP0	42848	6.06061
490	RB	PECAM-1 /CD31	PECAM1	5175	ENSG00000198802	8823	platelet/endothelial cell adhesion molecule	17	Minus	17q23.3	P16284	82536	0
491	RB	PEDF	SERPINF1	5176	ENSG00000132386	8824	serpin peptidase inhibitor, clade F (alpha-2 antiplasmin, pigment epithelium derived factor), member 1	17	Plus	17p13.1	P36955	46342	2.0202
492	RB	Pentraxin3 / TSG-14	PTX3	5806	ENSG00000163661	9692	pentraxin-related gene, rapidly induced by IL-1 beta	3	Plus	3q25	P26022	42020	0.3367
493	RB	Persephin	PSPN	5623	ENSG00000125650	9579	persephin	19	Minus	19p13.3	O60542	16600	4.0404
494	RB	PF4/ CXCL4	PF4	5196	ENSG00000163737	8861	platelet factor 4	4	Minus	4q12-q21	P02776	10845	0
495	RB	PlGF	PGF	5228	ENSG00000119630	8893	placental growth factor	14	Minus	14q24.3	P49763	24789	1.3468
496	RB	PLUNC	BPIFA1	51297	ENSG00000198183	15749	palate, lung and nasal epithelium associated	20	Plus	20q11.21	Q9NP55	26713	20.8754
497	RB	Pref-1	DLK1	8788	ENSG00000185559	2907	delta-like 1 homolog (Drosophila)	14	Plus	14q32	P80370	41143	0.3367
498	RB	Progranulin	GRN	2896	ENSG00000030582	4601	granulin	17	Plus	17q21.32	P28799	63544	3.367	X
499	RB	Prohibitin	PHB	5245	ENSG00000167085	8912	prohibitin	17	Minus	17q21	P35232	29804	0.673401
500	RB	Prolactin	PRL	5617	ENSG00000172179	9445	prolactin	6	Minus	6p22.2-p21.3	P01236	25876	0
501	RB	PYY	PYY	5697	ENSG00000131096	9748	peptide YY	17	Minus	17q21.1	P10082	11046	15.1515
502	RB	RANK / TNFRSF11A	TNFRSF11A	8792	ENSG00000141655	11908	tumor necrosis factor receptor superfamily, member 11a, NFKB activator	18	Plus	18q22.1	Q9Y6Q6	66034	0.3367
503	RB	RANTES	CCL5	6352	ENSG00000161570	10632	chemokine (C-C motif) ligand 5	17	Minus	17q11.2-q12	P13501	9990	0
504	RB	RBP4	RBP4	5950	ENSG00000138207	9922	retinol binding protein 4, plasma	10	Minus	10q23-q24	P02753	23010	1.6835
505	RB	RELM beta	RETNLB	84666	ENSG00000163515	20388	resistin like beta	3	Minus	3q13.1	Q9BQ08	11730	4.7138
506	RB	RELT / TNFRSF19L	RELT	84957	ENSG00000054967	13764	RELT tumor necrosis factor receptor	11	Plus	11q13.2	Q969Z4	46092	1.3468
507	RB	Resistin	RETN	56729	ENSG00000104918	20389	resistin	19	Plus	19p13.2	Q9HD89	11419	1.0101
508	RB	ROBO4	ROBO4	54538	ENSG00000154133	17985	roundabout homolog 4, magic roundabout (Drosophila)	11	Minus	11q24.2	Q8WZ75	10745	3.367
509	RB	SAA	SAA1	6288	ENSG00000173432	10513	serum amyloid A1	11	Plus	11p15.1	P02735	13532	1.6835
510	RB	SCF	KITLG	4254	ENSG00000049130	6343	KIT ligand	12	Minus	12q22	P21583	30899	3.0303
511	RB	SCF R/CD117	KIT	3815	ENSG00000157404	6342	v-kit Hardy-Zuckerman 4 feline sarcoma viral oncogene homolog	4	Plus	4q11-q12	P10721	10986	0
512	RB	SDF-1 / CXCL12	CXCL12	6387	ENSG00000107562	10672	chemokine (C-X-C motif) ligand 12 (stromal cell-derived factor 1)	10	Minus	10q11.1	P48061	10666	0.673401
513	RB	SEMA3A	SEMA3A	10371	ENSG00000075213	10723	sema domain, immunoglobulin domain (Ig), short basic domain, secreted, (semaphorin) 3A	7	Minus	7p12.1	Q14563	88889	1.6835
514	RB	sFRP-1	SFRP1	6422	ENSG00000104332	10776	secreted frizzled-related protein 1	8	Minus	8p11.21	Q8N474	35386	5.72391
515	RB	sFRP-3	FRZB	2487	ENSG00000162998	3959	frizzled-related protein	2	Minus	2qter	Q92765	36254	3.367
516	RB	sFRP-4	SFRP4	6424	ENSG00000106483	10778	secreted frizzled-related protein 4	7	Minus	7p14.1	Q6FHJ7	39827	6.39731
517	RB	sgp130	IL6ST	3572	ENSG00000134352	6021	interleukin 6 signal transducer (gp130, oncostatin M receptor)	5	Minus	5q11	P40189	10353	0
518	RB	SIGIRR	SIGIRR	59307	ENSG00000185187	30575	single immunoglobulin and toll-interleukin 1 receptor (TIR) domain	11	Minus	11p15.5	Q6IA17	45707	0
519	RB	Siglec-5/CD170	SIGLEC5	8778	ENSG00000105501	10874	sialic acid binding Ig-like lectin 5	19	Minus	19q13.3	O15389	60715	0.3367
520	RB	Siglec-9	SIGLEC9	27180	ENSG00000129450	10878	sialic acid binding Ig-like lectin 9	19	Plus	19q13.3-q13.4	Q9Y336	50082	1.0101
521	RB	SLPI	SLPI	6590	ENSG00000124107	11092	secretory leukocyte peptidase inhibitor	20	Minus	20pter-p12.3	P03973	14326	2.0202
522	RB	Soggy-1	DKKL1	27120	ENSG00000104901	16528	dickkopf-like 1 (soggy)	19	Plus	19q13.3	Q9UK85	27007	6.39731
523	RB	Sonic Hedgehog (Shh N-terminal)	SHH	6469	ENSG00000164690	10848	sonic hedgehog homolog (Drosophila)	7	Minus	7q36	Q15465	49607	0
524	RB	Spinesin	TMPRSS5	80975	ENSG00000166682	14908	transmembrane protease, serine 5	11	Minus	11q	Q9H3S3	49574	6.06061
525	RB	Syndecan-3	SDC3	9672	ENSG00000162512	10660	syndecan 3	1	Minus	1pter-p22.3	O75056	45497	4.7138
526	RB	TACE	ADAM17	6868	ENSG00000151694	195	ADAM metallopeptidase domain 17	2	Minus	2p25	P78536	93021	0.3367
527	RB	TACI / TNFRSF13B	TNFRSF13B	23495	ENSG00000108516	18153	tumor necrosis factor receptor superfamily, member 13B	17	Minus	17p11.2	O14836	31816	2.0202
528	RB	Tarc	CCL17	6361	ENSG00000102970	10615	chemokine (C-C motif) ligand 17	16	Plus	16q13	Q92583	10507	3.7037
529	RB	TCCR / WSX-1	IL27RA	9466	ENSG00000104998	17290	interleukin 27 receptor, alpha	19	Plus	19p13.11	Q6UWB1	69474	7.07071
530	RB	TECK/ CCL25	CCL25	6370	ENSG00000131142	10624	chemokine (C-C motif) ligand 25	19	Plus	19p13.2	O15444	16609	3.0303
531	RB	TFPI	TFPI	7035	ENSG00000003436	11760	tissue factor pathway inhibitor (lipoprotein-associated coagulation inhibitor)	2	Minus	2q32	P10646	35015	7.07071
532	RB	TGF-alpha	TGFA	7039	ENSG00000163235	11765	transforming growth factor, alpha	2	Minus	2p13	P01135	17006	0.673401
533	RB	TGF-beta 2	TGFB2	7042	ENSG00000092969	11768	transforming growth factor, beta 2	1	Plus	1q41	P61812	47748	11.4478
534	RB	TGF-beta 3	TGFB3	7043	ENSG00000119699	11769	transforming growth factor, beta 3	14	Minus	14q24	P10600	47328	4.3771
535	RB	TGF-beta RI / ALK-5	TGFBR1	7046	ENSG00000106799	11772	transforming growth factor, beta receptor 1	9	Plus	9q22	P36897	55960	0
536	RB	TGF-beta RII	TGFBR2	7048	ENSG00000163513	11773	transforming growth factor, beta receptor II (70/80kDa)	3	Plus	3p22	P37173	64568	0
537	RB	TGF-beta RIII	TGFBR3	7049	ENSG00000069702	11774	transforming growth factor, beta receptor III	1	Minus	1p33-p32	Q03167	93428	7.07071
538	RB	Thrombopoietin (TPO)	THPO	7066	ENSG00000090534	11795	thrombopoietin	3	Minus	3q27	P40225	37823	4.0404
539	RB	Thrombospondin (TSP)	THBS1	7057	ENSG00000137801	11785	thrombospondin 1	15	Plus	15q15	P07996	12938	0
540	RB	Thrombospondin-2	THBS2	7058	ENSG00000186340	11786	thrombospondin 2	6	Minus	6q27	P35442	12999	0.673401
541	RB	Thrombospondin-4	THBS4	7060	ENSG00000113296	11788	thrombospondin 4	5	Plus	5q13	P35443	10586	3.367
542	RB	Thymopoietin	TMPO	7112	ENSG00000120802	11875	thymopoietin	12	Plus	12q22	P42166	75492	0.673401
543	RB	Tie-1	TIE1	7075	ENSG00000066056	11809	tyrosine kinase with immunoglobulin-like and EGF-like domains 1	1	Plus	1p34-p33	P35590	12509	2.0202
544	RB	Tie-2	TEK	7010	ENSG00000120156	11724	TEK tyrosine kinase, endothelial	9	Plus	9p21	Q02763	12583	2.6936
545	RB	TIMP-1	TIMP1	7076	ENSG00000102265	11820	TIMP metallopeptidase inhibitor 1	X	Plus	Xp11.3-p11.23	P01033	23171	0.3367
546	RB	TIMP-2	TIMP2	7077	ENSG00000035862	11821	TIMP metallopeptidase inhibitor 2	17	Minus	17q25	P16035	24399	1.3468
547	RB	TIMP-3	TIMP3	7078	ENSG00000100234	11822	TIMP metallopeptidase inhibitor 3	22	Plus	22q12.3	P35625	24145	2.0202
548	RB	TIMP-4	TIMP4	7079	ENSG00000157150	11823	TIMP metallopeptidase inhibitor 4	3	Minus	3p25	Q99727	25503	0.673401
549	RB	TMEFF1 / Tomoregulin-1	TMEFF1	8577	ENSG00000066697	11866	transmembrane protein with EGF-like and two follistatin-like domains 1	9	Plus	9q31	Q8IYR6	40934	0.673401
550	RB	TMEFF2	TMEFF2	23671	ENSG00000144339	11867	transmembrane protein with EGF-like and two follistatin-like domains 2	2	Minus	2q32.3	Q9UIK5	41428	1.0101
551	RB	TNF RI / TNFRSF1A	TNFRSF1A	7132	ENSG00000067182	11916	tumor necrosis factor receptor superfamily, member 1A	12	Minus	12p13.2	P19438	50495	9.09091
552	RB	TNF RII / TNFRSF1B	TNFRSF14	8764	ENSG00000157873	11912	tumor necrosis factor receptor superfamily, member 14 (herpesvirus entry mediator)	1	Minus	1p36.32	Q92956	30392	11.1111	X
553	RB	TNF-alpha	TNF	7124	ENSG00000204490	11892	tumor necrosis factor (TNF superfamily, member 2)	6	Plus	6p21.3	P01375	25644	23.569
554	RB	TNF-beta	LTA	4049	ENSG00000226979	6709	lymphotoxin alpha (TNF superfamily, member 1)	6	Plus	6p21.3	P01374	22297	12.1212
555	RB	TRAIL R1 / DR4 / TNFRSF10A	TNFRSF10A	8797	ENSG00000104689	11904	tumor necrosis factor receptor superfamily, member 10a	8	Minus	8p21	O00220	50061	2.3569
556	RB	TRAIL R2/ DR5 / TNFRSF10B	TNFRSF10B	8795	ENSG00000120889	11905	tumor necrosis factor receptor superfamily, member 10b	8	Minus	8p22-p21	O14763	47850	0.673401
557	RB	TRAIL R3 / TNFRSF10C	TNFRSF10C	8794	ENSG00000173535	11906	tumor necrosis factor receptor superfamily, member 10c, decoy without an intracellular domain	8	Plus	8p22-p21	O14798	27395	26.2626
558	RB	TRAIL R4 / TNFRSF10D	TNFRSF10D	8793	ENSG00000173530	11907	tumor necrosis factor receptor superfamily, member 10d, decoy with truncated death domain	8	Minus	8p21	Q9UBN6	41823	2.6936
559	RB	TRAIL/ TNFSF10	TNFSF10	8743	ENSG00000121858	11925	tumor necrosis factor (ligand) superfamily, member 10	3	Minus	3q26	P50591	32509	21.8855
560	RB	TRANCE	TNFSF11	8600	ENSG00000120659	11926	tumor necrosis factor (ligand) superfamily, member 11	13	Plus	13q14	O14788	35478	13.468
561	RB	TREM-1	TREM1	54210	ENSG00000124731	17760	triggering receptor expressed on myeloid cells 1	6	Minus	6p21.1	Q9NP99	26387	1.6835
562	RB	TROY / TNFRSF19	TNFRSF19	55504	ENSG00000127863	11915	tumor necrosis factor receptor superfamily, member 19	13	Plus	13q12.11-q12.3	Q9NS68	46015	10.101
563	RB	TSG-6	TNFAIP6	7130	ENSG00000123610	11898	tumor necrosis factor, alpha-induced protein 6	2	Plus	2q23.3	P98066	31203	4.0404
564	RB	TSH	TSHB	7252	ENSG00000134200	12372	thyroid stimulating hormone, beta	1	Plus	1p13	P01222	15639	3.7037
565	RB	TSLP	TSLP	85480	ENSG00000145777	30743	thymic stromal lymphopoietin	5	Plus	5q22.1	Q969D9	18141	7.74411
566	RB	TWEAK / TNFSF12	TNFSF12	8742	ENSG00000161955	11927	tumor necrosis factor (ligand) superfamily, member 12	17	Plus	17p13.1	O43508	27216	2.6936
567	RB	TWEAK R / TNFRSF12	TNFRSF25	8718	ENSG00000215788	11910	tumor necrosis factor receptor superfamily, member 25	1	Minus	1p36.2	Q93038	45385	13.1313
568	RB	uPA	PLAU	5328	ENSG00000122861	9052	plasminogen activator, urokinase	10	Plus	10q24	P00749	48525	2.3569
569	RB	uPAR	PLAUR	5329	ENSG00000011422	9053	plasminogen activator, urokinase receptor	19	Minus	19q13	Q03405	36978	3.0303
570	RB	Vasorin	VASN	114990	ENSG00000168140	18517	vasorin	16	Plus	16p13.3	Q6EMK4	71713	7.40741
571	RB	Vaspin	SERPINA12	145264	ENSG00000165953	18359	serpin peptidase inhibitor, clade A (alpha-1 antiproteinase, antitrypsin), member 12	14	Minus	14q32.1	Q8IW75	47175	8.08081
572	RB	VCAM-1 (CD106)	VCAM1	7412	ENSG00000162692	12663	vascular cell adhesion molecule 1	1	Plus	1p32-p31	P19320	81276	7.07071
573	RB	VE-Cadherin	CDH5	1003	ENSG00000179776	1764	cadherin 5, type 2 (vascular endothelium)	16	Plus	16q22.1	P33151	87516	0
574	RB	VEGF	VEGFA	7422	ENSG00000112715	12680	vascular endothelial growth factor A	6	Plus	6p12	P15692	27042	2.0202
575	RB	VEGF R2(KDR)	KDR	3791	ENSG00000128052	6307	kinase insert domain receptor (a type III receptor tyrosine kinase)	4	Minus	4q11-q12	P35968	15152	6.73401
576	RB	VEGF R3	FLT4	2324	ENSG00000037280	3767	fms-related tyrosine kinase 4	5	Minus	5q34-q35	P35916	14559	8.75421
577	RB	VEGF-B	VEGFB	7423	ENSG00000173511	12681	vascular endothelial growth factor B	11	Plus	11q13	P49765	21602	5.72391
578	RB	VEGF-C	VEGFC	7424	ENSG00000150630	12682	vascular endothelial growth factor C	4	Minus	4q34.3	P49767	46883	7.74411
579	RB	VEGF-D	FIGF	2277	ENSG00000165197	3708	c-fos induced growth factor (vascular endothelial growth factor D)	X	Minus	Xp22.31	O43915	40444	8.08081
580	RB	VEGI/ TNFSF15	TNFSF15	9966	ENSG00000181634	11931	tumor necrosis factor (ligand) superfamily, member 15	9	Minus	9q32	O95150	28087	9.09091
581	RB	WIF-1	WIF1	11197	ENSG00000156076	18081	WNT inhibitory factor 1	12	Minus	12q14.2	Q9Y5W5	41528	1.0101
582	RB	WISP-1 / CCN4	WISP1	8840	ENSG00000104415	12769	WNT1 inducible signaling pathway protein 1	8	Plus	8q24.22	O95388	40331	3.7037

## Sheet: Raw Data (mean rep intensity)
		Data Sequence	1	2	3	4	5	6	7	8	9	10	11	12	13	14	15	16	17	18	19	20	21	22	23	24	25	26	27	28	29	30	31	32	33	34	35	36	37	38	39	40	41	42	43	44	45	46	47
Data Sequence	New TWC ID	Analysis Group	TNFSF9	AGRP	SERPINA1	AFP	A2M	APP	TNFSF13B	BDNF	B2M	DEFB103A	BMP10	GDF6	GDF2	BMP8B	SERPING1	C1QA	C1S	C2	C3	C3	C4A	C4A	C4A	C5	C5	C6	C7	C8A	C9	CCL23	FUT4	ITGB2	CD59	CHRD	CR1	CR2	CYR61	CD55	DEFA1	DLL1	CFB	CFB	CFD	CFH	CFI	CFP	F5
1	TAA0225	AD	917	1409	9732	1209	15204	5715	5683	13351	11830	566	901	1288	1272	524	12979	20313	2202	20287	14163	11205	17812	30275	912	19235	5784	5663	5855	4620	20770	2952	1398	494	727	401	3530	474	3134	1786	149	2244	12814	611	1496	30660	4574	14025	16807
2	TAA0228	AD	270	208	3817	689	17908	2073	2349	5875	8337	265	532	428	771	146	12762	19358	2112	13816	6881	6911	14745	26476	617	14031	2137	2973	5409	2101	10583	299	722	307	274	12	1633	320	2420	703	50	349	5860	3040	754	28103	2211	10672	6187
3	TAA0232	AD	600	745	1660	622	21494	1219	8350	7380	2959	452	342	506	511	888	16190	27506	2930	2490	11338	9354	21760	34750	1783	13485	8542	4155	9106	1389	12505	481	607	362	400	127	2097	412	952	337	100	337	6055	308	1019	30532	4200	15722	4739
4	TAA0342	AD	212	213	2339	302	10843	1333	1068	2335	2425	180	426	205	799	110	3238	10849	371	4096	2748	1757	9133	20675	365	3684	6322	1985	1289	406	2015	272	724	153	273	83	894	222	1574	481	51	418	1673	96	287	19964	1127	3526	3636
5	TAA0355	AD	191	241	1340	140	7967	776	681	3102	1488	135	212	119	292	174	4675	17341	1215	620	3481	2054	4971	20151	501	9103	6323	2330	4156	592	8851	184	406	111	218	103	675	154	565	102	55	244	4054	111	311	27721	1569	4456	2763
6	TAA0362	AD	229	443	1766	329	8247	1088	1713	1737	2055	194	282	244	272	1595	4750	25155	759	1768	9521	3461	11980	25199	813	6031	6160	3458	1452	855	4806	241	610	178	759	119	1012	205	398	588	42	395	3638	190	366	28567	1839	7073	4293
7	TAA0364	AD	218	921	1080	250	5718	822	910	1968	1931	119	212	140	233	497	4433	17993	1004	1260	6619	2299	8322	25904	1282	6779	7782	2471	2395	1098	6102	188	437	214	279	111	709	237	444	219	51	247	4630	224	863	28931	1549	6434	2769
8	TAA0383	AD	453	474	2557	540	14659	1909	1716	5366	3773	303	595	351	499	3809	10000	19538	3606	1782	4013	3231	8338	21917	546	6077	9093	2864	3486	878	9441	413	1029	217	1361	132	1712	286	998	315	77	668	4903	158	4082	27842	6576	6272	6016
9	TAA0398	AD	106	77	1684	206	7392	1295	635	1988	1743	117	205	102	289	103	2679	11707	225	3917	2256	1645	4198	23174	190	2014	5116	1167	1306	512	2250	301	352	104	110	54	1442	146	758	266	9	296	2610	100	294	25821	802	3881	2664
10	TAA0399	AD	58	284	3576	386	9963	2296	1251	1231	1963	169	330	322	629	83	2350	8190	400	2911	1150	906	4586	9663	69	3660	10193	1081	1620	403	1661	153	735	129	186	75	1011	188	1666	328	141	304	534	129	491	14556	683	2257	3894
11	TAA0401	AD	217	829	1243	360	8358	1021	657	1606	1886	100	308	222	636	4216	2213	18802	307	579	1311	1899	5756	18413	456	3334	6344	982	2078	502	2273	185	435	1029	469	122	2004	2202	493	268	107	273	1266	214	389	24184	739	4710	1802
12	TAA0402	AD	189	1141	1698	383	5352	1144	1320	1566	2115	157	291	241	399	2420	2610	16756	486	548	3419	1828	7710	22031	923	3401	6362	968	2149	397	1305	125	906	298	463	109	2118	525	477	516	82	377	2530	252	451	24429	1032	4210	2904
13	TAA0229	AD	913	937	6821	1043	22356	1935	3450	8097	3770	964	678	856	860	6345	19793	31223	2533	5079	14085	10992	23761	34950	3384	17305	8801	7955	8020	2432	14781	1396	1580	412	1526	197	2660	427	846	1269	290	1090	13148	458	1088	32513	3425	18353	14842
14	TAA0319	AD	259	357	2269	414	13656	1068	2009	3574	2600	240	344	514	770	502	6751	19176	1574	1177	4997	3519	8213	19560	437	8375	11041	1930	3727	654	16833	880	559	242	626	91	1332	296	597	555	5	507	3192	140	814	25967	1318	4726	5063
15	TAA0323	AD	571	337	4931	373	12300	1018	1752	2787	2546	1062	1322	346	310	7035	10539	26113	4210	2676	8954	6192	13781	32956	2824	13876	10108	6763	5385	1671	8031	756	942	175	617	57	2508	254	751	178	2	1103	4610	180	1830	31770	2211	9559	7825
16	TAA0324	AD	290	159	4731	419	9384	770	1005	4492	1739	548	1050	153	497	4449	8904	26244	2238	2894	9981	2950	11396	29414	1908	8843	6542	4751	3028	693	5961	2229	528	201	251	69	1420	176	704	788	19	558	4472	132	707	31696	1722	6847	7091
17	TAA0326	AD	270	563	1284	280	12077	946	1694	2898	2025	145	368	299	322	506	5526	22028	1048	1107	6053	3320	12544	26925	701	9953	8591	2623	4064	782	8326	1034	608	234	440	71	951	325	508	278	292	276	5611	233	410	29043	2199	6905	3567
18	TAA0332	AD	240	398	1933	169	6816	1777	1429	3900	4753	169	398	184	664	62	3382	13224	803	5489	4862	3182	8197	24463	213	9463	2294	1627	1565	1055	3635	174	428	183	248	60	1090	189	1658	624	38	351	2082	171	307	26655	1198	3133	4385
19	TAA0340	AD	139	143	884	27	9191	2034	1169	2498	1058	172	241	132	354	105	2035	5514	746	256	836	807	4212	8606	116	2297	8931	281	2310	262	4363	300	240	152	215	40	844	172	614	464	68	273	1039	60	448	16876	582	1190	2370
20	TAA0345	AD	112	315	1767	211	8780	1521	741	4011	7521	128	264	340	458	167	4482	9709	472	9932	4584	2969	13076	28350	870	10803	1148	2310	2138	1727	11229	109	750	162	275	99	626	162	3287	262	157	401	4932	278	343	27950	2010	4717	6345
21	TAA0353	AD	302	256	2760	525	5103	1354	1703	1711	2650	198	266	172	753	128	2778	15413	389	8994	2546	1152	6836	21352	135	3209	4108	1117	2512	755	3425	451	513	121	304	63	1596	133	1894	212	1	389	2172	123	301	27811	1219	5122	4360
22	TAA0358	AD	124	139	907	6552	6850	914	671	3011	1812	6435	221	110	262	416	3273	19516	718	406	2932	1200	7767	17367	187	3606	7083	968	2167	517	4439	150	330	223	212	75	1925	355	414	194	23	211	2710	128	463	25251	869	3346	2181
23	TAA0387	AD	585	313	3087	876	5853	1643	2838	3956	2588	358	384	411	959	3324	2743	16277	528	1251	4856	1818	6953	18506	604	5248	7337	1526	1997	794	5238	1282	885	355	604	131	2776	551	872	477	130	609	3290	303	482	24351	1135	5142	4060
24	TAA0390	AD	190	482	5878	116	5525	2060	1399	2010	9816	152	207	168	376	137	3624	5653	1707	2570	6793	2037	17292	20326	260	15412	11649	4723	6239	1469	7654	117	447	226	805	50	1117	338	1057	335	72	384	8039	181	609	24491	2161	5924	3274
25	TAA0392	AD	86	248	1189	151	7962	1890	782	2458	1837	116	398	170	491	1494	2404	15577	646	385	2965	2212	5829	19050	504	4900	8353	1503	3327	717	4348	789	475	191	337	93	1121	200	974	274	34	283	1883	77	281	20108	1016	3091	3230
26	TAA0394	AD	400	585	1074	221	7233	852	2184	2446	1011	147	218	209	286	353	3020	13970	824	603	1893	1568	8948	18881	343	4139	12572	1019	1464	616	4747	294	486	165	303	82	1093	209	470	151	91	223	2510	148	360	23639	957	3418	2544
27	TAA0396	AD	92	197	1567	837	4784	895	297	1203	2547	109	182	138	285	104	1954	9171	282	3992	1280	1210	4477	18682	273	1876	4592	529	1347	514	1373	266	509	142	193	43	604	158	611	231	61	220	1950	102	257	25804	619	2557	3160
28	AAAA139	AD	404	292	1738	683	6501	1259	1325	1415	4713	206	216	333	546	147	2607	16474	340	6802	2853	1342	9786	27262	195	8784	2495	1641	1280	392	3180	233	498	183	158	97	587	133	759	453	32	582	3085	161	323	24475	1060	5044	5345
29	BMHP-035	AD	110	184	2944	200	6184	1352	1876	1532	1280	154	174	195	333	76	2995	12727	572	4144	2262	3071	9973	21311	403	3028	3009	1413	690	399	2415	210	459	116	191	83	665	209	1323	221	45	251	3123	76	257	24057	990	3175	2357
30	BMHP-055	AD	299	629	1957	259	12329	1412	861	2648	3115	212	375	478	290	3664	4718	28816	774	1270	8449	4055	9364	26145	694	4663	9015	1734	3176	622	7972	128	905	209	623	124	1520	308	474	298	1	623	4496	222	440	29441	1784	9794	4825
31	BMHP-098	AD	289	332	7815	706	5630	1263	1454	2292	3094	194	581	285	532	130	4110	14904	706	9565	4395	2099	7394	28788	292	3421	4459	2709	1541	608	3298	201	241	271	173	53	1569	260	751	1079	28	542	4362	190	379	24785	1471	7373	2733
32	BMHP-159	AD	358	545	3808	577	20609	3138	1582	4695	5993	229	411	384	837	204	5379	16102	521	9099	4012	2627	8469	30439	426	7835	7378	2962	2067	1301	4332	605	1717	352	444	80	3278	432	2213	930	1	869	3052	846	470	31300	1353	4354	7581
33	TAA0178	AD	8	839	1787	9	21053	1283	2577	2822	2117	443	556	362	520	340	4747	13909	3024	379	56	1522	7	14933	408	3386	7352	11	3629	526	5874	1033	785	2272	460	6	6667	3582	977	1578	38	558	1513	121	649	16436	1092	3479	4863
34	TAA0195	AD	742	1284	4493	877	22412	3266	4514	4872	10550	439	1021	1109	1248	4410	19169	27208	3039	2894	10367	9513	18473	26165	2688	14306	10598	9632	11239	1963	16981	1159	2125	1486	1596	366	3941	2502	1187	1206	171	1179	15068	1311	1197	29513	4924	17157	10609
35	TAA0203	AD	4	1018	24310	1557	22393	13295	2898	5148	2021	3686	4552	3161	1254	302	9297	9828	2026	9642	445	725	5784	13425	165	1369	11316	6	2062	363	5449	1917	1101	152	4604	89	11617	372	3173	1532	106	1117	1109	207	3094	7134	493	5557	15933
36	TAA0221	AD	2	346	7556	2456	17331	2349	12644	9729	1988	314	1332	889	4200	522	8652	7976	1227	6507	927	1618	3312	12874	12	2677	12235	3	3268	512	2461	383	1646	166	3072	91	4372	309	4308	2231	214	596	1105	179	871	12443	1025	5282	12567
37	BMHP-074	AD	44	91	2908	175	6996	1306	320	2404	871	77	192	111	413	83	1379	2747	304	4519	1144	1365	5746	11731	77	4022	5613	1540	325	473	1886	107	590	123	245	110	793	111	638	230	26	264	377	7	254	11482	399	1614	3031
38	BMHP-087	AD	361	615	2307	449	5818	1164	1295	2268	1076	152	193	182	277	2140	4448	20134	650	1323	7886	3778	12482	26607	1910	8265	6449	4004	2384	1083	3135	212	862	201	339	63	1190	285	320	229	90	389	5701	158	393	28861	2002	7673	4792
39	BMHP-109	AD	19	90	651	28	8862	735	278	973	797	87	141	60	119	40	1428	6045	607	197	1889	484	4	8617	100	1577	6917	247	1145	226	2514	113	292	56	241	3	413	84	223	67	1	147	728	4	187	15999	287	1106	1666
40	BMHP-110	AD	196	394	2437	273	8452	1327	604	2451	1974	161	273	122	350	87	2314	12546	280	4702	1690	1474	4333	21203	166	1938	3628	425	2614	837	4905	164	679	123	239	68	866	155	763	235	45	335	1439	78	309	27228	507	2915	4638
41	BMHP-124	AD	166	338	1529	342	6856	1400	553	1686	1813	119	190	233	464	163	3743	10369	360	4148	1222	1119	5775	18408	180	3132	6423	676	686	538	2290	281	467	79	287	49	1014	110	825	333	39	240	856	130	425	21853	587	2246	2733
42	RBAA071	AD	141	106	822	180	7804	930	842	1845	2303	120	217	157	258	247	3062	19070	1126	440	8745	3446	9454	25550	358	9889	4869	2973	4112	599	4454	210	491	111	255	2	396	144	565	164	53	181	6962	60	281	24298	2323	3290	2880
43	TAA0172	AD	1	461	4222	477	23273	1760	2564	4568	910	249	674	905	1095	210	3431	9408	682	5348	829	651	5662	7607	6	1273	11638	2	2612	637	3274	2964	531	184	1292	255	5172	281	841	1726	71	2193	782	242	1011	11330	744	5118	4996
44	TAA0177	AD	1	531	4014	5	24905	1997	1795	7469	2294	401	782	1413	1186	568	5722	11553	2971	1227	10	890	2	13979	325	8035	10410	1	3540	650	11821	989	1095	189	1172	1	2525	319	1959	795	116	1231	2284	102	768	13607	866	4200	9084
45	TAA0180	AD	332	577	3003	543	15505	1517	1428	4210	3079	539	671	592	24842	463	14187	21278	2054	1257	4262	2858	11412	20543	496	11726	9625	1720	7412	1381	12280	1347	633	272	652	1	2847	368	646	510	129	607	4580	266	849	24873	3847	8929	6478
46	TAA0192	AD	510	339	1794	556	14781	1463	2101	5845	3912	302	444	823	941	1150	15683	29596	2095	3173	10142	9500	23968	33391	1293	14556	10531	5314	4802	2044	10099	2258	860	441	550	456	2014	562	1095	999	126	591	8073	353	863	33228	2766	14526	6582
47	TAA0204	AD	1	972	6090	482	14131	2884	2629	4529	2252	312	527	604	1055	166	5399	8617	712	6444	552	924	7792	12898	92	1142	10336	127	2647	648	4165	947	608	185	5362	1	3662	327	970	2153	104	520	798	266	970	11847	630	5343	7688
48	TAA0266	Control	276	397	7347	704	11779	3355	3483	3205	17985	207	247	1122	415	276	15978	11060	5108	6181	14557	12159	23216	26702	1708	22947	10678	11342	10829	6344	18064	199	1787	1547	1633	227	3641	2963	1374	970	255	1465	13257	596	1034	24420	8402	14633	8744
49	TAA0269	Control	1	665	5746	414	15719	1901	2219	7470	1835	190	3258	386	893	136	7087	10043	1353	12009	3307	1443	8170	18096	102	5645	11881	1549	636	311	1512	903	635	213	706	92	4233	324	2404	652	195	428	1049	139	778	17574	683	3974	7125
50	TAA0274	Control	1	682	2440	261	6629	2082	1480	5502	1968	121	296	276	678	124	7495	9396	1019	11084	1669	2913	8115	21125	151	5469	8777	1466	1397	600	3978	1017	565	145	297	81	2412	211	1382	496	43	274	1227	153	546	21358	826	3859	4796
51	TAA0277	Control	190	206	2395	479	12483	1733	1801	2329	6802	165	241	275	359	150	8472	18342	915	11056	8409	6546	13081	27035	281	10749	2200	2153	5596	1437	8505	968	756	183	150	339	1470	166	815	393	1	321	3917	190	339	28128	1473	5681	8073
52	TAA0278	Control	105	46	1855	188	11154	839	1081	2927	5406	88	341	199	182	108	7557	16794	723	10273	5019	4228	9690	25415	296	11423	894	2868	1552	1110	3417	707	493	147	225	70	714	168	671	235	1	288	5143	140	284	28504	1313	7414	6135
53	TAA0283	Control	598	814	5350	614	15983	2107	4059	3231	3611	219	403	433	500	249	9338	21654	732	14834	5218	2637	9568	27961	425	6218	7409	2632	3804	1410	4381	1795	988	324	447	112	3955	386	1360	954	99	727	4982	344	643	28999	1521	9266	8408
54	TAA0292	Control	345	199	2782	293	15227	2251	2119	4434	4213	89	291	230	812	132	8482	17620	1182	11833	7812	6070	13354	25984	575	13539	2370	1995	3500	1298	12456	257	523	220	363	105	1553	263	1568	872	26	309	3584	249	552	29735	1799	4631	7867
55	TAA0297	Control	1	837	4049	371	16227	3244	2884	3914	2117	163	663	453	1141	296	3791	9854	1084	6714	783	1677	5933	12405	154	5322	11555	1271	1853	400	3659	1914	984	191	409	899	3246	370	3098	1238	40	635	1216	278	665	17853	633	4087	7425
56	TAA0298	Control	1	153	3191	244	12194	2730	676	3542	1574	146	282	182	587	86	3649	9167	883	4909	692	1389	6122	16847	186	5484	9177	1384	1799	629	1604	143	495	103	1722	132	1543	146	1435	419	56	284	688	103	481	16632	869	2640	4339
57	TAA0304	Control	619	193	3614	635	11587	1745	2543	7437	6389	220	397	510	594	196	7745	15802	1501	12818	7120	4975	12719	28950	592	12040	3428	2217	3368	1270	6246	581	689	424	237	221	1271	400	1551	1506	81	510	4806	468	488	29509	2128	7307	7472
58	TAA0305	Control	14020	260	3959	10076	29998	28164	26637	23931	9404	449	1238	503	21071	3890	12022	22764	2690	1371	4089	4456	9877	24761	1114	7416	11803	4361	3317	490	7025	8426	1048	407	1995	57	20012	955	15819	14974	99	611	10025	156	970	28314	4654	7401	7029
59	TAA0311	Control	500	206	3810	823	13089	1534	2406	3508	3299	233	523	325	403	289	7724	18280	1097	10459	6276	4617	9554	27774	435	5129	7717	2536	1540	636	2644	544	1939	216	155	98	2794	155	1469	540	56	605	3308	125	795	27454	1384	7922	6170
60	TAA0372	Control	214	166	3261	220	9833	1809	1393	3247	1846	144	368	211	554	162	2564	9612	402	3614	1978	1526	4561	16856	446	2559	4964	1225	997	648	2084	390	676	153	176	61	977	292	2599	543	35	338	1441	217	237	21372	855	2269	3857
61	TAA0379	Control	145	201	2706	368	8810	1892	1719	2333	4527	322	375	276	738	153	2728	2837	383	5370	3143	2188	7127	15940	324	3839	7923	1883	800	400	2049	248	709	146	356	45	1077	161	1278	1004	148	410	1337	118	351	20745	819	3338	4044
62	TAA0267	Control	201	168	3775	390	10565	2896	5084	3766	6071	221	320	433	652	204	10242	19968	1784	15274	9293	5957	13303	29400	302	15041	3991	3375	2876	2196	13182	199	816	240	577	147	1715	236	2400	671	96	700	5016	196	568	28916	1866	10481	9756
63	TAA0268	Control	222	582	1823	556	17198	4837	4179	5219	5350	117	245	331	759	115	9441	17524	1168	12517	7000	3676	14217	28956	412	11980	1273	2034	2743	1620	8829	815	647	256	299	165	1489	313	1652	1707	20	504	5157	235	442	28419	2087	7957	7163
64	TAA0271	Control	263	410	3323	322	19843	2566	1110	4124	4117	273	704	681	562	835	7349	22482	1408	1534	5288	5009	9438	21015	445	9652	10287	3161	4059	380	7568	1371	835	294	958	123	3674	373	845	790	48	729	7034	228	796	27504	1955	7256	7359
65	TAA0272	Control	163	542	1853	191	14160	2095	1517	3052	2544	139	318	489	397	436	7237	21688	1150	1044	4474	4010	8244	20930	419	8986	7936	2686	6456	1182	8022	435	496	279	340	125	1377	314	480	408	37	556	5041	155	561	27156	1284	6459	4119
66	TAA0275	Control	1	269	1839	2	10836	1236	1773	2988	1871	135	297	3415	446	224	4025	12357	1456	473	5	1979	1	12366	3971	5239	8848	765	1401	546	7586	1804	636	116	814	30	1349	160	1377	345	112	365	1642	64	412	16857	742	852	5048
67	TAA0281	Control	765	829	3323	838	28618	2436	3866	6467	3262	364	879	720	935	2856	11642	24546	2385	3393	10095	5968	12311	29530	1091	9587	10646	3687	7130	1566	10407	1863	1628	316	838	289	2702	340	1071	828	222	631	7827	376	926	30808	2977	11297	6536
68	TAA0285	Control	595	99	13584	489	13756	15524	8693	4166	3728	2980	2266	2169	1074	1016	13351	24247	4868	4899	8342	4914	15267	27216	1132	12403	8567	5346	5362	1412	14542	2047	705	655	735	169	9273	827	5565	1270	76	1197	8703	368	1067	29007	3139	9831	12280
69	TAA0287	Control	225	260	2119	354	13437	1266	1086	4282	6480	139	356	397	780	623	5203	18567	1015	833	2573	2169	9423	20530	472	12738	7605	3017	4951	1083	10050	2062	813	259	620	137	1974	383	786	378	44	539	5071	229	515	26656	2377	6648	5751
70	TAA0289	Control	184	62	2681	468	10533	1884	1573	2784	6665	168	294	404	743	124	6170	22090	812	13016	9074	6203	16606	29708	409	18221	3520	2682	1428	975	5593	142	601	195	217	85	1014	173	1628	402	296	375	9156	248	389	29615	2328	5826	8817
71	TAA0302	Control	391	936	4942	385	14111	1373	1703	5214	4665	191	427	353	396	241	8933	22573	977	11619	5501	3646	10109	31563	336	8585	1861	3197	2965	1194	8227	596	903	237	472	113	1976	185	777	693	1	756	3797	223	571	33291	1745	7370	9554
72	TAA0306	Control	228	254	2434	264	12775	1409	2169	3112	2212	361	887	405	343	1242	8418	24567	2230	1143	3972	5187	10315	21984	412	7248	9197	2169	4076	1098	7327	2791	536	389	354	177	2867	415	957	453	51	456	5893	134	699	27792	3581	6860	4911
73	TAA0308	Control	646	158	6650	494	16555	4212	4461	4326	3781	232	604	353	766	154	9540	20264	1313	11979	6234	4032	9872	29538	391	6660	8869	3087	2287	771	5038	2253	1104	178	475	53	3517	158	1463	607	38	636	2493	311	550	30899	1311	4987	8883
74	TAA0309	Control	1	131	1689	1	11151	1658	978	1763	1001	147	450	300	281	243	2046	9884	1003	198	3	742	1	10064	107	1682	7900	1	603	88	3765	1197	499	85	212	1	925	150	562	249	58	3333	433	30	251	17227	371	1587	3864
75	TAA0310	Control	1	145	648	1	14730	792	754	1557	767	81	199	89	455	131	2160	4369	3105	165	1	322	35	7158	156	2250	9033	1	1200	241	4342	703	321	148	205	103	1043	213	547	364	1	222	579	85	4697	13972	551	1328	2098
76	TAA0316	Control	27	119	2323	165	7263	837	1515	2027	724	159	302	220	482	62	1438	7915	354	2344	600	1141	4885	11293	62	3347	8889	434	969	262	1643	89	287	62	177	1	1327	108	586	326	33	254	371	62	410	12957	290	2714	3238
77	TAA0367	Control	30	151	1749	1	8759	2550	1082	3112	2294	146	461	298	1275	293	1592	8211	1161	389	1	799	1	13065	233	6607	7528	31	1874	793	4643	1120	915	130	517	55	825	212	899	606	33	425	1231	111	348	18317	963	2672	4757
78	TAA0368	Control	1	6	1142	1	6647	900	1208	1655	1003	112	355	284	418	136	795	11367	1014	351	1	692	45	9048	157	4394	5206	1	1794	430	3338	443	444	92	354	36	627	101	738	261	32	321	590	55	221	16906	564	2836	3338
79	AAAA126	Control	191	56	775	1	8447	833	547	1208	1543	96	210	197	297	69	2024	5487	638	242	397	811	5351	11155	41	3131	5301	177	2885	199	2776	245	637	112	284	39	397	127	565	227	1	515	1273	26	286	16753	528	2759	2436
80	AAAA129	Control	452	401	3695	470	11279	3337	2087	2219	2518	413	597	439	1036	2004	3379	12712	1422	815	2611	1618	5678	20356	462	3852	7762	3110	7003	1521	10233	193	718	259	452	124	1617	437	1016	432	89	567	4356	161	572	27123	1635	6201	5947
81	BMHP-068	Control	169	404	2406	253	7879	2298	1071	2490	5085	127	292	269	545	114	4556	13952	1043	9646	6803	3646	10274	24248	345	13329	3072	2931	1270	871	4542	266	836	218	178	96	744	327	935	354	44	410	4182	127	957	29719	1464	4142	5791
82	RAAA621	Control	432	925	2405	667	11478	2238	1987	2598	6291	244	295	243	641	103	2558	14378	290	5393	4372	1741	7390	26138	244	7339	3004	2323	2343	1523	4034	273	794	385	176	103	897	589	1114	477	1	505	4724	245	393	31069	1148	4494	7891
83	RBAA037	Control	127	451	2188	159	11530	2054	1456	2840	5132	234	243	318	630	216	3241	8495	461	7196	2549	2380	10357	24602	352	7886	9829	1326	634	558	5184	29	802	127	221	946	682	184	2086	350	1	436	3318	179	407	26624	939	1640	6277
84	TAA0167	Control	707	668	10550	978	19524	3715	4400	8355	3674	592	1648	780	1588	536	16857	11325	2307	17369	2461	3734	12794	22522	371	7471	12309	2455	1305	769	2551	309	7840	217	1442	72	5791	300	3310	746	407	658	2305	243	1214	22379	1141	6482	11329
85	TAA0168	Control	529	987	5108	1989	13480	3585	6805	7518	3960	298	498	571	2189	259	14391	10897	2443	13663	3379	5408	14029	23220	1151	8531	10456	3503	3888	1470	3877	1277	1019	415	827	82	4090	1011	2418	1411	177	455	1486	292	942	19226	2260	6834	9771
86	TAA0188	Control	992	739	4030	668	24349	2316	7553	8272	6192	259	812	672	909	1184	15366	24634	6111	1999	11813	11582	20945	28651	1292	13697	9970	6149	7817	1418	10356	1556	1142	272	1176	129	2103	281	2199	686	374	568	13246	525	2381	29470	6277	15253	7790
87	TAA0210	Control	934	1305	3037	559	15908	2039	3815	13204	5147	490	832	934	924	409	11972	20004	7387	2547	9871	9252	14856	25393	784	12586	7215	1449	6040	1728	12920	1245	796	330	1271	136	2667	349	1447	940	391	723	8122	380	1026	27289	4959	9204	7403
88	TAA0212	Control	757	779	9119	783	21199	10203	2665	5405	5041	516	990	1005	807	1404	15465	26587	2678	3236	14152	11217	19612	32212	1600	11633	11115	6334	5461	2285	12098	3007	791	424	612	228	3510	492	1042	674	108	589	8604	448	1177	31651	3760	13588	7683
89	BMHP-010	Control	42	94	873	38	12229	1331	624	1719	1261	190	282	212	190	204	1143	7497	483	283	626	202	24	10287	74	2216	10178	236	1638	255	3622	226	388	142	534	72	946	185	567	283	54	317	793	56	264	12739	363	689	2852
90	RAAA597	Control	104	1001	1523	52	5736	1230	1304	1850	3032	88	195	117	696	78	4131	11184	728	6003	5750	2435	5955	24963	217	10167	1441	1986	1896	580	3872	123	466	177	100	54	683	140	602	355	48	299	3526	1288	344	27016	1400	3602	3600
91	TAA0187	Control	702	1410	4107	543	16280	3012	3205	7440	6756	503	884	1231	523	1323	16172	23763	4156	2323	8309	8713	18352	27583	987	14382	10045	6144	4676	746	6770	1357	1175	283	1261	135	2228	340	1912	252	219	784	14470	221	1228	29361	5083	12035	9680
92	TAA0198	Control	550	271	3490	520	13965	3257	3043	9002	5297	317	642	770	480	1101	11445	24343	2210	2230	10896	8877	19429	27800	1060	11462	8872	4007	7643	1830	11672	1506	1230	540	1000	182	2053	627	1385	1239	190	573	8711	945	837	29077	3976	10655	7631
93	TAA0200	Control	576	566	4066	782	17054	1909	3480	10456	3651	498	617	620	841	393	14407	19288	6385	3635	7454	10163	14351	24089	1103	11340	6584	1519	6857	1153	12100	964	1126	347	691	161	2427	511	3797	2078	254	609	5218	401	1230	26330	6149	7496	6907
94	TAA0206	Control	493	304	3614	663	14177	1560	2034	4486	4370	194	460	595	421	218	11735	24755	836	18863	11568	8751	17185	29681	484	6961	6430	2948	7271	1908	5129	1659	677	306	349	1	4188	285	1553	779	157	636	6800	243	637	29361	2346	15351	7137
95	TAA0207	Control	376	3056	7459	570	20153	3629	5163	5953	6218	434	481	1089	805	433	11862	19545	1477	18666	5873	8060	17903	27335	966	10019	9689	3513	3279	2254	7611	1642	994	343	764	242	6503	580	3710	1233	272	772	9516	385	1110	27212	3057	11151	11673
96	TAA0208	Control	534	469	6207	867	22755	3457	3756	7435	5788	306	607	6721	1534	369	12589	18205	1595	21670	4470	5278	18746	25968	615	7575	8122	2532	2232	1785	7242	289	920	315	488	1002	2798	424	1945	1006	466	12182	4143	419	920	26723	2047	7669	9995
97	TAA0209	Control	458	121	3444	796	25932	2380	3639	12562	5574	598	549	1013	506	502	13699	20089	7624	2473	11978	8389	12865	26343	812	12717	11423	2229	7736	1048	9397	1022	1080	382	1853	1	3058	458	1311	901	423	712	8149	287	1096	29555	5684	6775	10020
98	TAA0211	Control	1066	724	2940	1182	29008	2188	5758	9298	6718	377	626	1279	750	2211	16839	25123	2874	3834	13976	9561	19372	30783	2213	12703	10769	8493	6806	1821	9190	1380	1231	613	1521	351	3126	672	2634	1025	150	1454	11384	552	972	30758	4774	15271	10336
99	TAA0219	Control	640	294	5090	740	17245	4708	4261	5292	8301	396	575	774	1056	5607	18105	24869	2869	2643	12811	11868	17220	25871	1571	12974	10017	7391	10513	1549	10665	1976	1505	471	1491	165	4266	621	1518	626	158	1088	13170	690	1217	26906	4718	16503	11687
[truncated: 535 more columns]

## Sheet: Normalized Data
		Data Sequence	1	2	3	4	5	6	7	8	9	10	11	12	13	14	15	16	17	18	19	20	21	22	23	24	25	26	27	28	29	30	31	32	33	34	35	36	37	38	39	40	41	42	43	44	45	46	47
Data Sequence	New TWC ID	Analysis Group	TNFSF9	AGRP	SERPINA1	AFP	A2M	APP	TNFSF13B	BDNF	B2M	DEFB103A	BMP10	GDF6	GDF2	BMP8B	SERPING1	C1QA	C1S	C2	C3	C3	C4A	C4A	C4A	C5	C5	C6	C7	C8A	C9	CCL23	FUT4	ITGB2	CD59	CHRD	CR1	CR2	CYR61	CD55	DEFA1	DLL1	CFB	CFB	CFD	CFH	CFI	CFP	F5
1	TAA0225	AD	0.56859	0.634285	0.600403	0.502375	-2.53302	0.23452	0.366318	0.82512	0.823538	-0.0680665	-0.616025	0.644969	-0.420551	-0.579114	-0.270116	-0.90529	-0.53777	0.8429	0.594542	0.660323	0.0251679	-1.39727	-0.229484	0.534993	-1.96465	0.291452	-0.219896	1.48885	0.83102	0.8449	-1.15573	-0.606033	-1.04289	0.643819	-0.590863	-1.14079	-0.0664894	0.527488	0.0409381	1.42188	0.66678	0.366943	-0.206032	-1.56482	0.0347301	0.153559	0.372984
2	TAA0228	AD	0.0280958	-1.32858	0.229585	0.51011	0.523578	-0.267211	-0.0519639	0.875542	1.92736	-0.287456	0.0516672	-0.283667	-0.187966	-1.31868	1.27099	0.134575	0.704324	1.29919	0.640544	0.965382	0.485452	0.0122512	0.278507	1.44733	-2.57777	0.497374	0.664919	1.61612	1.03056	-1.18787	-0.890001	0.0943946	-1.62623	-2.20855	-0.689804	-0.477321	1.13055	0.185092	-0.240702	-2.2301	0.607465	2.48687	0.0042466	-0.18433	0.366575	1.10842	-0.526871
3	TAA0232	AD	0.752623	0.0735412	-1.98606	0.573096	0.94987	-1.83615	2.78649	1.37722	-0.756525	1.19046	-1.42018	0.00918826	-0.817053	0.668856	1.56133	0.641223	1.17731	-0.434122	0.889843	1.49518	0.739514	0.518793	1.76393	0.547013	-0.0526867	0.717314	1.55697	0.544134	1.0284	-0.296945	-1.46523	0.541296	-0.829568	0.221782	-0.14894	0.142162	-0.788723	-1.49187	0.0701347	-1.78973	0.471348	0.439893	0.659219	-0.081197	1.84655	1.61883	-1.89825
4	TAA0342	AD	0.309008	-0.508137	0.522652	0.2251	0.897419	-0.20408	-0.572884	-0.285214	0.684088	0.380828	1.33221	-0.820728	1.41748	-0.97773	-0.520289	0.101129	-1.63349	0.722629	0.095337	-0.386242	0.585309	0.874996	0.223408	-0.751111	0.407909	0.401336	-0.662308	-1.23133	-1.48889	-0.549508	1.36868	-0.364439	-0.405223	0.233859	-0.948443	0.0651768	1.70754	0.532753	0.185797	0.741121	-0.848898	-0.87789	-1.47806	0.159945	-0.0795463	0.0191046	-0.130185
5	TAA0355	AD	0.549101	0.258395	-0.274461	-0.154149	0.635772	-0.58451	-0.732521	1.45756	-0.420434	0.387218	-0.159928	-1.47682	-0.181521	0.0346496	0.881223	1.25982	1.22628	-0.944296	0.459065	0.284037	-0.0557129	1.29448	1.11385	1.31021	0.910865	1.04496	0.67305	0.0657824	0.440514	-0.313164	0.147914	-0.33057	-0.230504	0.651273	-0.795305	-0.0982712	-0.020712	-2.2677	0.449231	-0.370279	1.14975	-0.0782762	-0.123175	1.57593	1.25297	0.919613	-0.555487
6	TAA0362	AD	0.502908	0.797797	-0.597323	0.506664	-0.532175	-1.12033	0.54465	-1.55722	-0.615119	0.420031	-0.483726	-0.585309	-1.11131	2.13784	0.160155	1.37509	-0.288497	-0.249632	1.11159	0.753563	0.681134	0.919995	1.36799	-1.20304	0.309737	1.00603	-1.48257	0.395258	0.243508	-0.557306	0.128641	-0.202735	0.893423	0.741567	-1.19627	-0.501715	-1.70958	0.852212	0.0300465	-0.10632	0.33331	0.541049	-0.738264	0.913261	0.831815	0.970874	-1.03807
7	TAA0364	AD	0.38339	1.80997	-1.4045	0.327878	-1.18062	-1.10976	-0.872074	-0.607511	-0.299172	-0.849706	-0.829962	-1.56322	-0.99719	0.894428	0.27041	0.937541	0.290115	-0.456823	0.859374	0.26593	0.489751	1.28682	1.77327	0.378864	0.860554	0.798401	0.249074	1.19733	0.820458	-0.599187	-0.678806	0.859667	-0.157767	0.645196	-1.17622	0.209894	-1.00001	-1.03468	0.224793	-0.776629	1.01295	1.14709	1.88588	1.1366	0.764589	1.08185	-1.45925
8	TAA0383	AD	0.551324	0.0047247	-0.602313	0.51738	0.0076999	-0.365578	-0.91172	0.630618	-0.20623	-0.00485024	0.521644	-0.934268	-0.614171	1.28523	0.789584	0.23399	1.53411	-0.687446	0.0493808	-0.546515	-0.0920331	-0.561109	-0.00733166	-0.459384	0.273796	0.236014	0.322239	-0.683837	0.708944	-0.518665	-0.122149	-0.799534	1.97835	0.185066	-0.75085	-0.681383	-0.415731	-1.81159	0.116993	0.242322	0.364491	-0.998469	4.35506	-0.0457106	0.807667	0.0298201	-0.743939
9	TAA0398	AD	0.242181	-1.16345	0.306776	-0.167273	0.783606	1.00719	-1.70133	0.185921	-0.20623	-0.893574	-0.365378	-1.80603	-0.104011	-0.7127	-0.0403796	0.863252	-1.9646	0.941457	0.335594	0.188358	0.187123	1.88351	-0.0258408	-0.990183	0.744174	0.0850594	-0.041464	0.347159	-0.260926	0.377022	-0.0250691	-0.549968	-1.59058	0.190393	1.42837	-0.13136	0.636697	0.0365415	-0.846407	-0.0194818	0.594561	0.200002	0.036963	1.74313	0.114492	0.974292	0.0992822
10	TAA0399	AD	-0.495379	-0.191167	1.66258	0.597922	0.845239	1.62971	0.193552	-2.68322	0.236829	0.185887	0.714904	0.397748	0.901098	-1.14736	-0.934851	-0.381388	-0.900478	0.00688214	-0.346095	-1.45785	0.0673091	-0.770571	-2.17629	-0.201096	1.34355	0.257834	-1.51167	-0.487248	-1.16297	-0.920865	1.0151	-0.303239	-1.07971	0.340536	-0.162343	0.0507551	1.43225	0.0723313	0.996048	-0.115311	-2.36335	-0.0717755	0.570412	-0.319423	-0.709184	-0.673508	0.596327
11	TAA0401	AD	0.39828	1.26591	-0.842546	0.494618	0.148235	-0.328383	-1.21903	-0.847863	-0.142148	-1.21803	-0.61586	-0.442578	0.581932	1.51049	-0.699827	0.829946	-1.0885	-0.838767	-0.27202	-0.328623	0.219096	0.349694	0.281403	-0.361801	0.503319	0.0818939	0.209178	-0.452494	-0.745666	-0.852972	-0.231491	3.75254	0.502914	0.57861	0.988635	3.8355	-0.808398	-0.337913	0.725047	-0.40931	-0.577743	0.412768	-0.0546916	0.686473	-0.673464	0.431497	-1.99372
12	TAA0402	AD	0.300664	2.28572	-0.506051	0.621269	-1.82755	-0.550102	-1.67936	-1.71	-0.28086	-0.222084	-0.181501	-0.388363	-0.165972	1.76656	-1.01416	0.769294	-0.995613	-1.41162	0.00834846	-0.922755	0.31583	0.628923	1.26661	-0.642868	0.467508	-0.126872	0.301855	-1.1036	-2.0788	-1.51125	1.57876	1.58858	0.8236	0.657894	1.00662	1.99687	-1.03899	0.562689	0.592508	0.136326	-0.124774	1.32219	-0.0725706	0.653777	-0.241984	0.141765	-1.53042
13	TAA0229	AD	0.723935	0.213653	0.173159	0.598724	-0.675069	-2.04857	-0.254954	-0.0376574	-1.54771	0.525849	-0.966374	0.0705961	-0.90033	2.43739	0.95375	0.0602906	0.0110291	-0.277633	0.533683	0.86835	0.398498	-0.645357	1.66396	0.180748	-0.712797	0.738699	0.40351	0.507369	0.415614	0.315964	-0.19847	-0.627462	0.89328	0.195473	-1.32457	-0.983089	-2.06487	0.189808	0.820032	-0.0955794	0.749937	0.199595	-0.527616	-1.05244	-0.284754	0.926457	0.0482878
14	TAA0319	AD	0.26779	0.312031	-0.324584	0.48516	1.01122	-1.54238	0.517721	0.122888	-0.96799	0.583274	-0.265263	1.60395	0.69984	0.534737	0.829992	0.872095	0.851112	-1.15836	0.453355	0.687067	0.0240478	-0.425256	0.232513	0.692184	1.34663	0.253216	1.12861	-0.592276	3.37333	1.07524	-0.945066	0.592232	1.43783	0.158303	-0.550329	0.36484	-1.41835	0.498903	-2.67794	0.468533	-0.0103986	-0.669308	1.66154	0.507782	0.0232996	-0.893081	0.0686676
15	TAA0323	AD	0.668695	-0.254473	0.600619	0.152185	-0.474758	-1.58245	-0.330573	-1.05692	-1.2265	2.6172	1.97474	-0.594098	-1.19543	2.14383	0.665366	0.501718	1.40729	-0.237527	0.425583	0.344932	0.357263	0.406836	1.32302	0.504833	0.293096	0.779082	0.592397	0.511919	0.351857	0.270231	-0.0461871	-1.30974	0.192244	-0.338598	0.0791794	-0.791153	-0.942156	-1.97525	-1.71827	1.17573	0.0303685	-0.402193	1.66297	0.114176	0.00230164	0.457811	0.181689
16	TAA0324	AD	0.462918	-0.723017	1.1255	0.476808	-0.449973	-1.64365	-0.784378	0.664485	-1.21605	1.99629	2.09838	-1.69234	-0.178198	2.36247	0.813071	0.849109	1.02546	-0.0648777	0.665965	0.148584	0.421239	0.714869	1.3241	0.364532	0.137787	0.78735	0.238079	-0.156488	0.329634	1.44921	-0.658255	-0.228318	-0.767482	0.0466794	-0.357968	-0.87769	-0.801437	0.667496	-0.525667	0.451548	0.367408	-0.44536	0.421095	0.57021	-0.017445	0.472635	0.757046
17	TAA0326	AD	0.459511	0.591773	-2.42505	0.0162342	0.148235	-2.05156	0.0630527	-0.571729	-0.902797	-1.12905	-0.508088	-0.625768	-1.36808	0.909352	0.027526	0.98867	-0.0539717	-1.16904	0.498508	-0.0746482	0.636876	0.796648	1.12608	1.13266	0.62721	0.719771	1.09842	-0.213305	1.1785	0.463921	-0.574044	0.357028	0.15739	-0.119745	-1.70598	0.485866	-2.0261	-1.68276	1.80526	-2.06026	1.08325	0.693545	-1.05146	0.592613	1.04988	0.805586	-2.42396
18	TAA0332	AD	0.301598	0.22472	-0.44117	-0.67567	-1.45256	0.56473	-0.031152	0.962465	1.83494	-0.204015	0.469113	-1.52755	0.704497	-2.01645	-0.930048	0.222947	-0.385264	0.80271	0.765841	0.558542	0.345419	0.995616	-0.667562	1.62539	-1.99227	0.283101	-0.602479	0.944435	-0.332094	-2.12382	-1.30553	-0.0132443	-0.860749	-0.236322	-0.81342	-0.585387	1.39673	1.03044	-0.210874	-0.641104	-0.596414	0.298571	-1.41314	0.777207	-0.281178	-0.876387	-0.108214
19	TAA0340	AD	0.309008	-0.420568	-0.690801	-1.12448	1.16581	1.34601	0.512157	0.766494	-0.704789	0.892757	0.46906	-0.543474	0.298338	-0.359685	-0.42266	-0.230859	0.362155	-1.14655	-0.796846	-0.641847	-0.822378	-3.49329	-0.728177	-2.21697	1.2181	-1.11359	0.635805	-0.650518	0.779637	0.199627	-0.792464	0.639314	0.105678	0.0291441	0.0850537	0.315102	0.281698	0.964505	0.585507	0.299649	-0.554682	-0.87955	0.817306	0.434018	-0.388069	-3.11511	-0.187532
20	TAA0345	AD	-0.233034	-0.146169	-0.712448	-0.267235	-0.487734	-0.0919117	-1.95088	0.748278	2.11907	-0.962867	-0.749501	0.157575	-0.162402	-0.508166	-0.0801882	-0.54859	-1.03247	1.05076	0.503086	0.0529305	0.642048	0.946714	1.20002	1.22417	-2.26977	0.276739	-0.0412303	1.51825	1.53181	-1.61806	0.553673	-0.541053	-0.603233	0.374663	-1.85758	-0.925809	2.25129	-1.36302	0.527672	-0.21668	0.969077	0.971631	-0.997217	0.594355	0.991806	-0.0402496	0.983043
21	TAA0353	AD	0.713067	-0.0245569	0.671415	0.97649	-1.30043	0.206315	0.563149	-0.861648	0.579319	0.586318	-0.119435	-0.821417	0.909938	-0.549675	-0.455465	0.572423	-0.988754	1.09258	0.200762	-0.68643	0.293996	0.75606	-1.18887	-0.795068	-0.209267	-0.249407	0.583166	0.559443	0.00525924	0.499808	0.0916434	-0.79901	0.0340565	0.0682521	0.551657	-0.818065	1.52941	-0.925452	-1.82899	0.405227	-0.00468779	-0.276249	-0.699628	0.952589	0.208833	0.697904	0.616157
22	TAA0358	AD	0.0776297	-0.355432	-1.08199	0.98845	0.328113	-0.102425	-0.882701	1.4386	0.0644355	2.57132	0.14271	-1.49135	-0.265945	0.163604	0.22705	1.41572	0.280388	-1.22344	0.202741	-0.538428	0.646242	0.54223	-0.238824	-0.213077	1.1153	0.237706	0.805872	-0.282086	0.863404	-0.594309	-0.315994	1.62727	-0.0818241	0.493886	1.77511	1.65666	-0.456072	-0.621308	-0.137997	-0.353947	0.827854	0.572204	1.03453	1.40621	-0.711188	0.337702	-0.848596
23	TAA0387	AD	0.873243	-0.354442	-0.100075	1.19426	-3.24783	-0.732939	0.444075	0.0935495	-1.39416	0.693607	-0.938865	-0.617052	0.533875	1.39065	-1.88998	0.133292	-1.8338	-1.5814	0.0407435	-1.70963	-0.187495	-0.941066	0.502946	-1.3899	0.0676474	-0.804826	-0.62623	-0.467793	-1.34224	1.29096	0.316025	1.00403	0.581601	0.400832	0.127977	1.17233	-0.734336	-0.690555	0.793624	0.308189	-0.933158	0.861971	-1.04664	-0.2596	-1.63307	-0.836149	-2.02701
24	TAA0390	AD	0.105733	0.356277	1.93112	-0.847662	-1.9202	0.535436	-0.284887	-1.64581	2.63029	-0.532784	-1.46891	-1.79553	-0.52253	-0.779074	-0.701159	-1.28553	0.405902	-0.060374	0.838563	-0.420045	0.845393	0.252649	-0.351775	1.96942	1.07246	0.954148	1.64129	1.22153	0.982658	-1.59674	-0.906094	-0.00320194	1.4478	-0.313212	-0.620104	0.464948	0.270936	-1.08084	0.398944	-0.159751	1.51179	-0.0136288	0.185757	0.346765	1.02552	0.319392	-1.06804
25	TAA0392	AD	-0.299741	0.228124	-0.952627	-0.256779	0.163182	1.19544	-1.16385	0.139777	-0.249562	-0.741144	0.801189	-0.833255	0.172788	0.688535	-0.821931	0.848851	-0.186003	-1.55892	0.0151964	-0.378282	-0.325028	0.61832	0.852012	0.0270627	1.12722	0.470445	1.17894	0.681184	0.448691	1.11868	0.0771936	-0.337458	0.358471	0.554117	-0.502933	-0.342941	0.717522	-1.04016	-0.0299708	-0.136614	-0.170886	-1.01363	-1.58324	0.559046	0.0708485	-0.132896	-0.411924
26	TAA0394	AD	0.826198	1.98896	-1.59174	0.260685	0.133718	-0.679758	2.17218	0.645459	-1.59148	0.467106	-0.376918	-0.371238	-0.965248	1.10719	-0.658779	1.0619	0.533837	-1.4187	-0.451621	-0.862225	0.750749	0.877444	0.41244	-1.17599	2.05958	0.00596653	-0.211507	0.75149	1.18889	-0.322695	0.651445	0.641938	0.517043	0.725234	0.203057	0.387356	-1.1128	-2.17668	0.945221	-0.925969	0.246265	0.518318	0.0716877	1.30891	-0.168135	0.216324	-1.29355
27	TAA0396	AD	0.230988	0.372632	0.386641	1.19732	-0.184359	-0.192127	-1.81359	-1.34487	1.36581	-0.551778	0.0741205	-1.15851	0.177903	-0.371834	-0.319535	0.58396	-0.875681	0.868435	0.132487	-0.0343766	0.279463	1.28025	0.18639	-0.770267	0.584903	-0.198066	0.124087	0.541529	-0.733859	0.420568	1.19635	0.814056	0.0500184	0.12008	-0.968026	0.431418	0.2463	-0.218008	0.633774	-1.25639	0.449852	0.457476	-0.125672	1.63985	-0.171912	0.362525	1.04068
28	AAAA139	AD	1.05362	0.411921	-0.27173	1.6455	-1.10502	-0.0247097	0.225778	-2.16494	1.67177	0.175348	-0.99929	0.845872	0.724748	-0.664815	-0.992875	1.00412	-2.08283	1.38373	0.313606	-0.952633	0.705735	1.75874	-0.696499	1.17611	-1.34566	0.239026	-0.737369	-1.11804	-0.324528	-0.626652	-0.741296	0.422509	-1.70803	0.593661	-2.12009	-1.75287	-0.000827549	0.0449319	-0.24937	1.55042	0.246265	0.411174	-0.746641	0.879816	-0.24099	0.931695	1.64743
29	BMHP-035	AD	-0.0218864	-0.038918	2.19844	0.098789	-0.072422	1.22908	1.96554	-0.805506	-0.331598	1.06504	-0.920088	0.0520732	0.160967	-1.31476	0.0736367	0.93013	-0.0130356	1.16402	0.38826	1.46456	0.974337	2.00107	0.237425	-0.794769	-0.431711	0.189138	-1.69159	-0.32013	-0.321694	-0.431036	0.968175	-0.401175	-0.511079	0.662817	-0.871414	0.890992	1.91129	-0.681236	0.368031	0.0769173	1.0719	-0.563538	-0.546584	1.81404	0.210593	0.428101	-0.735013
30	BMHP-055	AD	0.569238	0.697301	-0.717966	-0.157995	0.340094	-0.641271	-1.48833	-0.914289	-0.0107201	-1.00903	-0.0916534	0.943136	-1.20679	1.03198	-0.438943	1.32362	-1.77992	-0.732498	0.660424	0.685643	0.388366	0.732736	1.00267	-0.215443	0.677447	0.352226	0.512791	-0.377316	0.904222	-2.35525	1.02164	-0.125073	1.02016	0.53551	-0.0661516	0.159006	-1.59651	-1.08658	-2.91254	0.989746	0.704338	0.544845	-0.596976	0.638661	0.344114	1.31222	-0.387644
31	BMHP-098	AD	0.556664	0.250833	2.29355	1.18398	-1.37276	-0.202363	0.134912	-0.4246	0.494096	0.320918	0.947486	-0.312556	0.159884	-0.733411	-0.0412424	0.313521	-0.312588	1.11827	0.623779	-0.00353935	0.335325	1.18908	-0.21775	-0.658422	-0.16845	0.484931	-0.352558	-0.140292	-0.583843	-0.904891	-2.497	0.983763	-1.15121	-0.0683477	0.413945	0.281485	-0.931496	1.38239	-0.220154	0.609882	0.700699	0.534364	-0.399702	0.501014	0.593713	1.11019	-1.28349
32	BMHP-159	AD	0.449173	0.470683	0.0237069	0.545902	1.23751	0.994177	-0.71921	0.280349	0.46607	-0.875393	-0.57483	-0.370946	0.27795	-0.851014	-0.466332	-0.0172654	-1.96746	0.869627	0.151365	-0.832251	0.066131	0.489066	-0.711689	-0.447928	-0.0717819	0.379958	-1.02169	0.567528	-0.597326	-0.0570897	2.17408	0.463508	-0.307585	-0.203205	1.25283	0.385889	1.14516	0.831756	-3.05514	0.983804	-0.490966	2.1502	-1.16966	0.206583	-0.737048	-0.54192	0.731199
33	TAA0178	AD	-1.12091	0.688059	-0.552408	-1.85117	1.0974	-0.426488	0.468742	-1.22275	-0.586337	0.551746	0.427599	0.0248542	-0.127367	-0.00135736	-0.332744	0.0134083	0.89947	-1.39454	-1.64764	-0.660629	-2.72413	-0.478034	-0.124094	-1.77156	0.255835	-2.10316	0.351003	-0.644481	0.210825	-0.667923	0.150439	3.31697	-0.0371853	-1.13451	1.78886	2.94945	-0.050623	1.33373	-0.0100812	0.247963	-0.776669	-0.700676	0.136308	-0.45877	-0.473149	-2.70538	-0.319319
34	TAA0195	AD	0.460789	0.841998	-0.840254	-0.148886	-0.678982	-0.592316	-1.44217	-1.59453	1.39649	-0.894519	0.270496	0.816771	-0.0869089	1.44484	0.973971	-0.160289	0.397457	-0.82473	0.499767	0.802784	0.222668	-1.4243	1.57075	0.221301	-0.472448	1.06502	1.29931	-0.0265139	0.854869	-0.195503	0.378162	3.28814	1.1286	0.775575	-0.100875	3.25578	-1.47687	-0.0276179	0.363284	0.210306	1.39706	1.99239	-0.31999	-1.36222	1.09628	0.897441	-0.860667
35	TAA0203	AD	-1.06121	0.391975	1.66766	0.604984	0.345733	1.37097	0.0444071	-0.333127	-0.775331	2.39423	2.23541	1.73996	0.142172	-0.340978	0.0203395	-0.474678	-0.00122506	0.188096	-0.59552	-1.27426	-0.0293867	-0.791703	-0.87485	-1.39993	0.232929	-1.83755	-0.393003	-1.1211	-0.301343	0.498724	-0.0256813	-1.27074	0.743576	-0.010992	1.34586	-0.246977	0.507081	0.560634	0.271768	0.278818	-1.0146	-0.317036	1.1684	-2.10373	-1.73264	-0.249717	1.0266
36	TAA0221	AD	-1.7153	-0.168209	0.975589	1.08246	0.279103	0.0176393	1.95712	0.973512	-0.872565	0.110838	1.06326	0.8929	1.55768	0.0554429	0.145761	-0.72931	-0.326631	0.114957	-0.526855	-0.879889	-0.336082	-0.97699	-3.14704	-1.11998	0.443001	-2.82678	-0.0171644	-0.924405	-0.963866	-0.339602	0.901757	-1.28556	1.57286	-0.00361751	0.778711	-0.239253	1.02694	1.05058	0.62309	-0.0433451	-1.3278	-0.528988	0.149695	-1.22396	-1.02398	-0.334634	1.19708
37	BMHP-074	AD	-0.383341	-0.483132	1.8638	0.259623	0.919984	1.11797	-1.33838	1.04977	-0.504232	-0.611018	0.338795	-0.651547	0.715016	-0.642476	-1.3852	-3.77119	-0.474028	0.910741	-0.290982	0.07041	0.522115	0.539816	-1.13227	0.40252	0.977366	0.551796	-3.12045	-0.101624	-0.345139	-1.00446	1.79558	-0.213351	0.498834	0.943038	0.213583	-0.12088	0.498273	0.168636	0.144135	0.741723	-1.78493	-3.98863	0.107609	0.0489734	-1.13918	-0.399428	1.02975
38	BMHP-087	AD	0.768261	1.295	0.182433	0.855207	-1.41253	-0.467366	-0.324456	-0.522543	-1.85715	-0.529057	-1.30394	-1.06111	-0.907809	2.37157	0.145761	1.02858	-0.449574	-0.677107	0.905144	1.05844	0.667858	1.20921	1.8393	1.13394	0.500741	1.13251	0.298495	1.15624	-0.204068	-0.541793	1.56399	-0.260952	-0.417604	-0.0202358	-0.187372	0.483345	-1.66166	-1.29676	0.662686	0.28838	1.50964	0.3366	-0.308829	1.04144	0.887847	1.19704	0.0847957
39	BMHP-109	AD	-0.391163	-0.0851306	-0.0681242	-0.689908	2.51221	0.732969	-0.681528	0.103216	-0.301436	0.813013	0.699815	-0.81371	-0.243005	-0.98529	-0.149671	-1.76432	0.854402	-0.85886	-0.988116	-0.603667	-3.24557	-2.42475	-0.245565	-1.40022	1.58012	-0.848154	0.784072	0.140318	0.937306	-0.0928305	0.834882	-0.186747	1.21161	-1.09073	-0.0274988	0.131271	-0.300107	-1.05968	-1.1016	0.426247	-0.62551	-3.80229	0.430141	1.28416	-0.525625	-0.350407	0.4752
40	BMHP-110	AD	0.59657	0.763613	0.925311	0.575155	0.737227	0.701953	-1.45921	0.675657	-0.20623	0.345243	0.447893	-1.34173	0.0400204	-0.985671	-0.552693	0.735831	-1.51522	0.966349	0.129645	-0.37521	0.0284871	1.34813	-0.677833	-1.22599	-0.165927	-0.422222	0.926117	1.02664	0.673807	-0.613504	1.75034	-0.293331	-0.259198	0.303545	-0.171805	-0.724723	0.481162	-0.501181	0.296455	0.142337	-0.370998	-0.791893	-0.185916	1.51281	-1.42706	0.159174	1.63612
41	BMHP-124	AD	0.383543	0.377322	-0.167775	0.638999	-0.179828	0.223261	-1.74612	-0.811981	0.396755	-0.327034	-0.963402	-0.209874	0.381141	-0.174372	0.348766	0.374976	-1.39654	0.980987	-0.330438	-1.15902	0.344494	1.13291	-0.789613	-0.838987	0.950727	-0.407808	-1.782	0.417787	-0.552053	-0.191085	-0.0317681	-2.50039	0.221443	-0.106527	0.11664	-1.31091	0.326118	0.127363	0.111718	-0.898224	-1.73326	0.358736	0.649858	1.13701	-1.4236	-0.736533	-0.586264
42	RBAA071	AD	0.304565	-0.806802	-1.04322	0.172168	0.466378	-0.0935541	-0.104352	-0.0376574	0.433614	0.0955152	-0.0233818	-0.676019	-0.268231	0.23521	0.0813516	1.08993	0.774448	-0.861932	1.0154	1.056	0.675278	1.40586	0.49276	1.07188	0.437683	0.967652	1.02107	0.385925	0.634264	-0.135174	0.508721	-0.741344	-0.0756488	-1.94067	-1.59637	-0.393997	0.0576785	-1.04544	0.400413	-0.846224	1.72987	-1.05434	-0.921201	0.979507	0.953802	0.236167	-0.30583
43	TAA0172	AD	-1.77655	0.202804	0.513813	0.308267	1.20591	-0.0524492	0.373469	0.166156	-1.56954	0.11187	0.693716	1.19297	0.354735	-0.421526	-0.736371	-0.424003	-0.651708	0.135279	-0.477124	-1.508	-0.0217979	-1.49087	-3.53304	-1.62104	0.592022	-2.94509	-0.0465891	-0.488488	-0.551738	1.23247	-0.522366	-0.794336	0.647181	0.707043	1.26894	-0.0885579	-0.338765	1.31226	0.273486	2.21363	-1.44254	0.0431024	0.68505	-1.07523	-1.28393	-0.144203	-0.14232
44	TAA0177	AD	-1.95619	0.0694011	0.051026	-2.42794	0.795265	-0.33755	-0.510521	0.571574	-1.04968	0.366296	0.496714	1.4082	0.338617	0.074771	-0.509322	-1.14219	0.616296	-0.640237	-2.5765	-1.49188	-3.36227	-0.996831	-0.581072	-0.0102756	0.251967	-3.1884	0.0301076	-0.794657	0.498726	0.263278	0.101131	-0.837472	0.353706	-1.93481	0.0886019	-0.415175	0.253785	0.0428908	0.339846	0.845832	-0.739762	-1.08992	-0.123175	-3.22956	-1.27075	-0.616285	0.329185
45	TAA0180	AD	0.199033	0.354882	-0.420803	0.319925	-0.0662467	-1.11126	-1.17377	-0.217846	-0.703861	1.14726	0.632519	0.573597	6.37496	0.0929494	1.34881	0.245552	0.582767	-1.12877	0.0233985	-0.723642	0.149469	-0.746313	-0.263918	0.783998	0.270668	-0.494131	1.30789	0.62478	0.940699	0.874467	-1.23542	-0.177128	0.349653	-3.91826	0.558704	-0.0474358	-1.46766	-0.589896	0.571242	-0.210818	-0.154057	-0.0120982	0.29936	-0.452593	1.19548	0.370867	-0.292417
46	TAA0192	AD	0.504559	-0.755373	-2.69972	0.30516	-0.966941	-1.94106	-0.671628	0.214652	-0.665352	-0.307295	-1.30004	1.00545	-0.15345	1.23509	1.39122	0.564622	0.370242	-0.449791	0.543132	1.19459	0.749212	0.0382302	1.18204	0.661837	0.0717804	0.877152	0.133977	1.17114	0.473223	1.4777	-1.06764	0.758598	-0.503526	1.11449	-0.860148	0.548651	-1.20168	0.527091	0.515987	-0.811217	0.853118	0.457463	-0.206836	-0.319842	0.318266	1.31761	-1.48349
47	TAA0204	AD	-2.22435	0.851706	1.11123	0.303024	0.309598	0.65994	0.422724	-0.0175353	-0.42282	0.487345	0.365261	0.751645	0.449877	-0.590733	-0.177677	-0.624136	-0.758796	0.300653	-0.834179	-1.4773	0.120538	-0.868033	-1.59389	-2.05257	0.519044	-1.23088	-0.0944107	-0.587475	-0.425089	0.0660426	-0.416831	-0.935479	1.32464	-2.21921	0.901002	0.08184	-0.313482	1.68352	0.486861	0.024758	-1.73485	0.224714	0.705935	-1.25907	-1.65314	-0.0745771	0.82602
48	TAA0266	Control	-0.227741	-0.518136	0.382045	0.109509	-1.52894	-0.144879	-0.046982	-1.68695	1.84917	-1.37806	-2.4315	0.73643	-1.30281	-0.720767	0.535063	-1.092	0.92732	0.0235914	0.687575	0.948947	0.425161	-0.625729	0.606321	0.988503	-0.0852012	0.91352	0.809446	1.69447	0.785902	-1.43055	0.481173	2.27211	0.897099	0.360384	0.0127831	2.44787	-0.643551	-0.0706415	0.619744	0.826061	0.933681	0.547862	-0.276267	-0.897837	1.6339	0.388826	-0.505975
49	TAA0269	Control	-3.00297	0.743979	1.37654	0.177833	0.593015	-0.00578242	0.242855	1.54672	-0.974449	-0.446283	3.0602	0.00918826	0.372381	-0.938242	0.284127	-0.688393	0.179401	0.988522	-0.0785856	-1.16065	0.160991	-0.306884	-1.82943	-0.418375	0.761572	0.0828715	-2.14009	-1.88492	-2.52937	0.524369	-0.501711	-0.341671	0.758171	0.202538	1.65796	0.109437	1.00904	0.35281	0.911829	-0.338815	-1.81639	-0.716019	0.459428	-0.81009	-1.6134	-0.555672	0.790116
50	TAA0274	Control	-4.13512	1.56137	0.417269	-0.0430907	-1.30981	1.15936	0.0886449	2.15312	-0.213859	-1.11686	-0.319677	-0.0861065	0.747406	-0.973822	1.2786	-0.633321	0.283735	1.65785	-0.421922	0.226309	0.42355	0.71823	-1.54099	-0.167902	0.957088	0.217842	-0.993786	-0.0606165	-0.18684	0.90714	-0.0267888	-0.599574	-0.267499	0.127398	1.66892	-0.117511	0.611632	0.474932	0.093607	-1.03858	-1.52127	-0.32439	0.535338	0.238515	-0.911381	-0.194234	0.709672
51	TAA0277	Control	0.0526232	-0.647469	-0.0185226	0.299762	0.630182	0.290645	-0.0302042	-0.912566	2.3104	-0.291091	-1.26087	-0.368407	-0.696485	-0.873675	1.25646	0.650207	-0.132301	1.4153	1.16439	1.76681	0.715992	1.0042	-0.297102	1.35654	-1.68596	0.421987	1.47973	1.5641	1.14681	0.828892	0.606162	-0.157136	-2.17114	0.56947	-0.148201	-0.962669	-0.543694	-0.465921	-2.81102	-0.838688	0.549674	0.442453	-1.10774	0.702768	0.25462	0.547187	2.01869
52	TAA0278	Control	-0.108671	-2.2478	-0.00694099	-0.0850968	0.927396	-0.81018	-0.887782	0.58202	1.52178	-1.19634	0.494918	-0.498268	-1.23431	-0.771453	1.27159	0.769584	-0.0106778	1.27764	0.759003	1.09439	0.563699	1.21844	0.117741	1.58364	-2.20378	0.866556	-1.16799	1.31159	0.0650321	-0.971103	-0.0267888	-0.0812896	-0.661128	0.354543	-0.973826	-0.277794	-0.448464	-0.770077	-2.14235	-0.354988	1.0477	0.25681	-0.791798	1.08921	0.33852	1.3385	1.6177
53	TAA0283	Control	0.991849	0.972313	1.1934	0.738509	0.0699858	-0.298536	1.33819	-1.31999	-0.346202	-0.736647	-1.0127	-0.315845	-0.940584	-0.669071	0.686397	0.39652	-1.68915	1.60253	0.330939	-0.798506	0.0638425	0.106406	-0.250041	-0.950016	-0.234417	0.0204936	0.391713	0.797427	-0.873701	1.73735	0.0771877	0.417944	-0.707054	0.20958	1.65714	0.102875	-0.3987	0.954218	0.499958	0.461556	0.145275	0.888075	-0.621472	-0.190607	-0.72637	0.908532	0.887665
54	TAA0292	Control	0.448589	-1.03815	0.0995273	-0.211747	0.89737	0.583137	0.317455	0.583023	0.79796	-2.89753	-1.41622	-1.4202	0.47471	-1.15631	0.990099	0.407232	0.0727882	1.44182	1.03701	1.4167	0.641783	0.622911	0.589463	1.89862	-2.44968	0.257834	0.262716	1.02095	1.71816	-1.10808	-1.1616	0.00570181	-0.517294	0.427461	-0.163509	-0.194899	0.921101	1.33477	-0.697281	-1.43098	0.179679	0.747675	-0.163901	0.552754	0.246521	-0.466682	1.60315
55	TAA0297	Control	-2.98835	0.765557	0.501897	0.0314722	0.491998	0.89375	0.60503	-0.46721	-0.727895	-0.891479	0.736039	0.199557	0.695807	-0.195897	-3.04866	-0.775615	-0.166041	0.403076	-1.232	-0.88602	-0.140837	-2.34885	-1.39599	-0.38978	0.64552	-0.202302	-0.713223	-1.67036	-0.679631	1.22269	0.487291	-0.714239	-0.43512	1.56856	0.949663	0.208805	1.46596	1.24359	-0.203145	0.414004	-1.65377	0.378145	-0.0101958	-0.897955	-2.50809	-0.628528	0.70452
56	TAA0298	Control	-2.79024	-0.588015	1.21353	0.148501	1.2831	1.7847	-0.93965	0.76883	-0.241036	0.0347615	0.171889	-0.56364	0.59482	-0.98468	-0.203281	-0.217444	0.336346	0.624303	-0.853527	-0.813833	0.204695	0.409136	-0.574543	0.467958	1.07692	0.104311	-0.0397541	-0.00519026	-1.54648	-0.91409	0.185012	-0.928694	1.20509	0.650307	0.660219	-0.439597	0.973924	0.437927	0.384749	-0.181941	-1.72228	-0.40955	0.50611	-0.0767097	-0.620835	-0.493845	0.829128
57	TAA0304	Control	0.642396	-1.44681	-0.130732	0.694985	-1.35068	-1.01708	0.0444071	1.82513	1.35846	-1.11096	-1.40025	0.152273	-0.602858	-1.06241	0.13773	-0.36442	0.0586424	1.39123	0.629496	0.108182	0.331329	0.15011	0.285963	0.856351	-2.14792	0.153445	0.0699178	0.475324	-0.224549	-0.516721	-1.28121	1.23718	-2.44598	0.743902	-1.72125	0.137366	0.243811	1.98114	-0.185191	-1.02761	0.226066	1.39465	-1.51266	-0.196007	0.281312	0.298055	0.102762
58	TAA0305	Control	1.36281	-0.503397	-0.245648	1.35871	0.553424	2.22385	1.92548	1.68205	0.363034	-0.0461428	0.617965	-0.276763	2.19849	0.310304	0.266071	0.0564764	0.282757	-0.585918	-0.0078598	-0.0754738	0.113341	-0.314903	0.18799	-0.381374	0.161827	0.380601	-0.477172	-1.14749	-0.561549	1.24995	-0.314479	-0.293966	0.84009	-0.242146	1.86099	0.221218	1.77107	2.48941	0.229296	-0.371269	0.501665	-0.603051	-0.248413	-0.259615	0.5007	-0.0792887	-0.4835
59	TAA0311	Control	1.0002	-0.872669	0.889323	1.39141	0.148235	-0.607991	0.742163	-0.22278	0.0656857	0.225286	0.611542	-0.518438	-0.924738	-0.108134	0.775666	0.383888	-0.078225	1.40195	0.804134	0.985532	0.120591	0.739186	-0.117712	-1.44991	0.283945	0.11096	-1.45356	-1.94646	-2.21755	0.109016	2.41367	-0.535266	-2.83834	0.306043	1.36919	-2.00044	0.62823	0.018222	-0.0695473	0.628853	-0.292193	-1.12015	0.928029	0.276239	-0.307429	1.05341	0.487396
60	TAA0372	Control	0.361431	-0.472156	1.34891	-0.893332	0.625265	0.225285	-0.590801	0.956892	-0.473424	-0.205197	0.771928	-1.86446	-0.237286	-0.407153	-0.752121	0.0392967	-1.28027	0.507381	0.133503	-0.385772	0.0403065	0.367888	0.679782	-0.954856	0.237951	0.245829	-0.884669	0.320562	-0.897932	0.109016	1.03626	-0.00102392	-1.30886	0.0143954	-0.572373	0.7715	2.40316	0.887958	-0.0336116	0.184486	-0.789228	1.18305	-1.42751	0.605804	-0.347261	-1.84037	0.335584
61	TAA0379	Control	0.0687272	-0.242208	0.452122	0.409351	0.0935155	0.530801	0.318342	-0.252244	1.55222	1.45566	0.362838	-0.242061	0.637643	-0.584265	-0.870379	-5.25234	-1.10227	0.530143	0.3048	-0.0950942	0.312005	0.0915894	-0.647941	-0.586705	0.719004	0.227735	-2.04174	-0.674335	-1.18371	-0.468601	0.122527	-0.579875	0.192334	-0.216478	-0.336069	-0.66019	0.672473	1.63825	0.880462	0.0308549	-0.737079	-0.343273	-0.636672	0.327084	-0.674594	-0.331023	0.161628
62	TAA0267	Control	-0.144059	-1.41208	0.154684	-0.0988357	-1.17312	0.442398	1.62823	-0.575375	0.948053	-0.723172	-1.55246	-0.21543	-0.320385	-0.902639	0.718203	0.153607	0.271355	1.16862	0.797307	0.725829	0.392596	0.218182	-0.724207	1.20157	-1.50098	0.483048	-0.238344	1.32985	1.2394	-1.49412	-0.445374	-0.640385	0.00306002	0.292194	-0.507245	-1.04987	1.05534	-0.123545	0.35728	0.0769173	0.21318	-0.64667	-0.732862	-0.103481	-0.136449	0.905549	1.06542
63	TAA0268	Control	0.0334117	0.485063	-1.17169	-1.00392	0.645041	1.66322	1.10924	0.649386	0.881109	-1.78597	-1.70871	-0.567806	0.150288	-1.20419	0.710592	0.133292	-0.106503	0.999934	0.656999	0.124783	0.495398	0.412015	-0.137922	0.865739	-2.39567	0.149381	-0.470241	0.950956	0.645683	0.337287	-0.722191	-0.0334834	-0.952915	0.342601	-0.511176	-0.153698	0.426489	1.88057	-0.708443	-0.309939	0.517776	0.154823	-1.01845	0.101365	0.278799	0.565143	0.454639
64	TAA0271	Control	-0.0909964	-0.244989	-0.156116	-0.362586	1.13089	0.0404699	-2.42909	-0.505816	-0.645477	-0.244864	1.27402	1.36274	-1.09333	0.701116	0.000842868	0.530423	-0.252933	-1.28335	0.299518	0.894217	-0.104327	-1.20536	-0.303496	0.267064	0.442196	0.452113	0.467317	-3.71931	-0.98024	1.26053	-0.525873	-0.0802785	1.66487	0.123137	1.93899	-0.286544	-1.3269	0.550401	-0.528641	0.442951	0.906364	-0.323281	0.254429	-0.364102	-0.00619246	-0.534162	0.0421316
65	TAA0272	Control	-0.266489	1.20252	-1.08403	-0.679264	1.12593	0.718581	-0.550793	-0.27886	-0.682172	-1.61385	-0.711834	1.33282	-0.780685	0.624717	1.0297	1.15972	0.207283	-1.291	0.0589436	1.20347	0.127949	-0.119576	-0.0131633	0.892356	0.611264	0.803886	2.39493	1.34739	1.10537	-0.283864	-1.40027	1.08378	-0.536267	0.790188	-0.50393	0.425576	-2.05436	-0.468878	-0.475142	0.930236	1.12493	-0.482216	0.200103	0.60189	-0.113847	-0.00455108	-1.44422
66	TAA0275	Control	-1.95771	0.0920742	-0.163153	-2.72117	0.453133	-0.150853	0.33895	0.134006	-0.562526	-0.310737	-0.122174	1.87803	-0.00295197	-0.102646	-0.138662	0.133292	0.593744	-0.893951	-2.96015	-0.191406	-3.67258	-0.482745	2.11843	0.125917	0.663678	-0.103233	-0.239363	-0.204839	0.741915	1.21897	0.233626	-0.712114	1.17388	-0.309976	0.103246	-0.467819	0.529255	-0.107991	0.604737	0.0131573	-0.327935	-1.17299	-0.123175	-0.164083	-0.608728	-3.70118	0.461793
67	TAA0281	Control	0.78917	0.118622	-1.15707	0.619896	0.879222	-1.1075	0.474684	-0.143313	-1.52148	-0.188752	0.486299	0.180342	-0.258161	1.73767	0.326605	-0.00290609	0.292285	-0.544425	0.45014	0.109581	0.0405911	-0.628874	0.630923	-1.93097	-0.148982	0.317509	0.59735	0.121824	0.101569	0.783213	0.726362	-0.848314	0.0573573	0.749193	-0.353963	-1.11254	-1.42529	-0.281759	0.832939	-1.09052	0.37879	0.28223	-0.44419	-0.814584	-0.209981	0.404154	-2.31093
68	TAA0285	Control	0.392611	-1.64832	1.26192	0.033549	-1.01774	1.70807	1.22836	-0.960024	-0.818472	3.05505	1.76681	1.65213	-0.174193	0.236027	0.316763	-0.0181488	0.843312	-0.152889	0.201478	-0.214641	0.196009	-0.514218	0.255488	-0.00835376	-0.2517	0.378396	0.133977	-0.187811	0.428998	0.55014	-1.42141	0.384071	-0.204978	0.192352	1.45066	0.335093	1.16881	0.1505	0.0046318	0.150657	0.365571	0.0360345	-0.203998	-0.560172	-0.0795463	0.0287497	-0.0937455
69	TAA0287	Control	0.0647952	-0.524186	-0.748795	0.126295	0.210419	-1.01542	-1.22039	0.443725	1.3667	-1.37548	-0.542562	0.0810397	0.443171	0.55794	-0.251791	0.33495	-0.366085	-1.32013	-0.354404	-2.94355	0.172672	-0.219862	0.159171	1.4113	0.187627	0.55358	0.915058	0.310239	0.96227	1.68943	0.11121	0.237405	0.686111	0.565845	0.171119	0.397121	-0.809113	-0.769728	-0.210621	0.0989393	0.485111	0.277911	-0.471536	0.130217	1.10362	0.0835244	0.0139871
70	TAA0289	Control	0.0652041	-1.9916	0.0764848	0.376105	-0.152031	0.197918	-0.210875	-0.598473	1.48734	-0.450063	-0.621476	0.343009	0.152275	-0.959486	0.331414	0.652231	-0.311705	1.11438	0.892831	0.945928	0.709002	0.804115	0.130921	1.89853	-1.18732	0.485242	-1.41589	-0.289321	-1.27838	-1.27235	-0.371535	-0.19585	-1.05884	0.246963	-0.84688	-0.834303	0.808026	-0.471947	1.09693	-0.470084	1.48369	0.63885	-0.931822	0.513339	0.966646	-0.38067	1.37696
71	TAA0302	Control	0.586001	1.20023	0.678706	0.278356	0.122006	-0.885588	-0.365806	0.773735	0.216422	-0.566649	-0.243447	-0.411129	-0.842371	-0.475457	0.691482	0.569371	-0.361018	1.03012	0.439317	0.122196	0.281051	0.655281	-0.375981	0.0803914	-1.91807	0.503249	-0.124546	0.42348	0.329442	0.2919	0.274312	-0.287782	-0.0595734	0.278625	0.0704269	-1.14903	-0.932609	0.211886	-2.59839	0.966832	-0.261675	-0.0980156	-0.354039	0.43912	-0.119348	0.439065	1.5788
72	TAA0306	Control	0.0860823	-0.988995	-0.433685	-0.256662	0.0716936	-0.992431	0.321258	-0.686407	-1.20428	1.61553	2.62614	0.16392	-1.23891	0.869683	0.922854	1.01174	1.41075	-1.10136	-0.025234	0.70241	-0.452293	-0.186651	-0.0251592	0.163137	0.592636	0.480508	0.966799	0.436533	0.490581	2.12217	-1.31456	1.43829	-0.571409	0.714916	1.05853	0.853357	-0.273519	-0.399501	-0.0587337	-0.396228	0.70451	-0.887635	0.453692	0.278987	2.57139	0.226116	-0.939966
73	TAA0308	Control	1.0209	-1.54252	1.79612	0.474962	0.521376	1.94029	1.45577	0.112418	-0.994508	-0.253891	-0.0702985	-0.727307	0.129381	-1.24989	0.887559	0.390653	-0.0787371	1.33376	0.494893	0.430769	0.211958	0.4664	-0.425077	-0.456775	0.197947	0.438564	-1.16518	-0.749089	-0.524142	1.89869	0.681212	-1.46605	-0.185384	-0.760604	1.56787	-2.30721	0.0194881	-0.110661	-0.537291	0.371592	-1.0603	-0.247114	-0.802043	0.186238	-1.11579	-0.344542	1.38077
74	TAA0309	Control	-1.79094	-0.304012	0.18585	-2.7333	1.14701	0.697202	0.047653	-0.357059	-0.955844	0.269076	1.22978	0.675822	-0.13472	0.173395	-0.674306	0.177368	0.545314	-1.25799	-3.05843	-0.864131	-3.56276	-0.322358	-0.784322	-0.751641	0.855328	-3.13999	-1.33375	-1.98434	-0.234939	1.14918	0.435341	-0.799165	-0.251373	-1.74227	0.00507894	-0.213677	0.00870355	-0.0775524	0.473726	2.26734	-1.83024	-1.65933	-0.444623	0.274834	-1.18035	-0.716785	0.584321
75	TAA0310	Control	-1.53812	0.0971236	-0.72917	-2.50525	2.13569	0.110179	0.115368	-0.0376574	-0.888852	-0.177456	0.34376	-0.73939	0.64127	-0.0393839	-0.223476	-0.243726	1.8078	-1.41764	-2.90751	-1.32828	-1.79934	-0.37093	-0.175564	-0.0471849	1.17008	-2.78992	0.254874	-0.422837	0.733111	0.922254	0.244861	0.676468	0.226859	0.639472	0.589892	0.688265	0.26469	0.738045	-1.02802	0.287793	-0.878776	-0.227767	4.3248	0.372456	-0.199935	-0.54625	-0.134357
76	TAA0316	Control	-0.608764	-0.434548	1.14396	0.0952338	0.710235	-0.0247097	0.954736	-0.115708	-1.02975	0.847785	0.813161	0.50595	0.673664	-0.844547	-1.68826	0.0144636	-1.22346	0.274524	-0.629729	-0.331795	0.341947	0.133563	-1.45783	0.268026	1.32633	-0.174573	-0.371465	-0.850841	-0.711815	-0.954215	-0.383176	-1.24404	-0.173841	-2.19627	0.75779	-0.388028	0.258434	0.554366	0.283353	0.325891	-2.05824	-0.664625	0.79119	0.0129879	-1.91526	0.0366782	0.840065
77	TAA0367	Control	-0.571382	-0.494509	-0.109167	-3.26193	0.21157	1.07553	-0.323142	0.434812	-0.0558895	-0.157514	0.628114	0.218373	1.28431	0.157019	-3.9294	-1.63516	0.45687	-1.04558	-3.75018	-2.07362	-3.92651	-0.298292	-0.33452	0.566664	0.623194	-1.79343	0.0999537	0.325599	0.20781	0.965177	1.24375	-0.312729	0.754041	0.030998	-0.487597	0.0191494	0.262066	0.752556	0.0441524	0.461339	-0.995169	-0.435543	-0.268279	0.0395815	-0.130744	-0.459287	0.621561
78	TAA0368	Control	-1.75073	-2.87039	-0.12216	-2.84886	0.509608	0.0974276	0.465882	-1.02542	-0.653025	0.12862	1.08656	0.588273	0.475535	-0.0829134	-3.15197	0.490337	0.736108	-0.783473	-3.40256	-0.762745	-1.91311	-2.48269	-0.573041	0.572272	0.648202	-3.11363	0.577445	-0.122902	0.393923	0.540553	0.501618	-0.2696	0.74907	0.0457927	-0.30356	-0.643941	0.43947	0.214541	0.227893	0.645011	-1.52011	-0.737117	-0.370274	0.482298	-0.31714	0.0802125	0.79807
79	AAAA126	Control	0.591186	-1.18373	-0.618335	-3.55477	1.44403	0.226933	-0.463757	-0.384027	-0.0850878	0.182634	0.60817	0.580513	0.219228	-0.649559	-1.14521	-2.0797	0.214458	-1.20885	-1.63497	-0.438123	0.377468	0.215482	-1.59521	0.374038	0.88365	-0.839745	1.09053	-1.13197	0.498232	0.18656	1.56245	0.372289	0.819324	0.129521	-0.925657	-0.0188363	0.478956	0.174805	-1.50169	1.88989	-0.147638	-1.90133	0.389448	0.73431	-0.395725	0.19878	0.22465
80	AAAA129	Control	0.708514	0.0501012	0.674078	-0.415208	-0.488535	1.32983	0.114025	-1.78328	-1.15409	1.7125	1.05395	0.277327	1.05221	1.24681	-1.34245	-0.199186	0.328244	-1.46577	-0.545866	-1.54728	-0.188653	-0.551716	0.0867388	-1.04863	0.202908	0.591152	0.992	0.393815	1.28005	-1.53161	-0.186814	0.195748	-0.119394	0.491477	-0.229408	0.654708	-0.206968	-0.569845	0.377038	0.187588	0.327736	-0.383194	-0.28468	0.138961	-0.0406637	0.103523	0.0678927
81	BMHP-068	Control	-0.137548	0.696279	-0.0741917	-0.208185	-1.02034	1.42713	-0.8985	-0.54303	1.9639	-1.45352	-0.492243	-0.603222	0.29414	-1.29869	-0.04528	0.296551	0.306991	1.59275	1.0419	0.895238	0.594523	1.01026	0.0909491	2.49468	-1.54145	0.836616	-1.25269	0.273363	-0.630155	-0.868122	1.31786	0.494273	-1.97742	0.245853	-1.8876	0.98582	0.086535	-0.577285	-0.102517	-0.277434	0.738187	-0.419055	2.32238	1.11094	0.400117	0.111269	1.13802
82	RAAA621	Control	0.742815	1.301	-0.215201	0.97619	0.0685703	0.644135	0.396319	-0.69789	1.4221	0.208444	-0.755425	-1.17119	0.273944	-1.42018	-1.36636	0.128326	-2.63363	0.628523	0.45783	-0.567955	0.181406	0.690844	-0.649728	0.625031	-1.37238	0.203868	0.101183	1.28105	-0.288422	-0.601238	0.50293	1.67909	-1.7052	0.249355	-1.34908	1.6845	0.229167	-0.0718857	-2.69595	0.251172	0.723704	0.737568	-0.922369	0.700825	-1.03004	0.0135777	1.57884
83	RBAA037	Control	-0.333953	0.371721	-0.0455707	-1.01879	0.495281	0.731208	-0.304222	-0.26756	1.45059	0.541028	-0.88007	0.0816892	0.443341	-0.195897	-0.813934	-2.38018	-1.14642	0.740471	0.0460169	-0.221601	0.501201	0.792327	-0.53036	0.70578	-0.0341411	-0.0906434	-1.8767	-0.366971	0.24949	-3.14208	0.764431	-1.08694	-1.10735	1.21523	-1.56373	-0.524356	1.61953	-0.516766	-2.34195	-0.115671	0.244783	-0.444849	-0.721573	0.618966	-1.17686	-3.8297	1.04082
84	TAA0167	Control	0.41051	0.0189051	1.23321	0.354841	-0.512302	0.00240286	0.329438	0.205893	-0.743435	0.587772	1.47662	0.116801	0.361294	-0.174483	0.695598	-1.23917	0.0727882	0.753299	-0.439742	-0.813845	0.0501969	-1.02711	-0.896117	-0.679825	0.0335831	-0.0755739	-2.27649	-1.6466	-2.45041	-1.21153	3.85565	-1.63574	0.779642	-0.563892	0.966978	-1.15049	0.495294	-0.521815	0.971157	-0.79937	-1.32291	-0.834047	0.0328256	-1.32115	-1.78722	-0.704335	0.230689
85	TAA0168	Control	0.40528	0.95828	0.463054	1.27474	-1.31273	0.475675	2.06997	0.746041	-0.469675	-0.513997	-0.866434	-0.0614154	1.63262	-0.846337	1.13956	-1.55083	0.643653	1.09063	-0.33356	0.0690631	0.239659	-0.878865	0.587658	-0.333155	0.0778279	0.369201	-0.024741	0.249188	-1.40092	0.584972	-0.490593	0.312673	0.473881	-0.556583	1.02243	1.99962	0.284867	1.1203	0.787054	-1.6534	-2.58095	-0.236162	0.0381773	-3.05372	-0.177597	-0.480985	0.637742
86	TAA0188	Control	1.10859	0.295281	-0.639243	0.207871	0.412643	-1.20123	2.45003	1.04827	0.222916	-1.32441	0.318083	0.0042788	-0.31522	1.13615	1.00205	0.0074317	2.29714	-1.17058	0.734399	1.88691	0.559002	-0.809121	0.827908	0.220706	-0.315657	1.03174	1.07304	-0.288742	0.240415	0.605871	-0.668381	-1.38767	1.08143	-0.165291	-1.09362	-1.76991	-0.347382	-0.839748	1.36574	-1.83381	1.45494	1.20166	2.71438	-1.06594	2.54778	1.16254	-1.50285
87	TAA0210	Control	0.958898	1.28819	-1.11338	0.125496	-0.819456	-1.09243	0.699849	2.7171	0.00783535	0.945134	0.493877	1.21148	-0.137941	-0.287728	0.324031	-0.212093	2.50447	-0.730751	0.331797	1.37196	0.264586	-0.751675	0.369901	0.366303	-0.706817	-1.29062	0.716561	0.654977	0.877268	0.500219	-1.49461	-0.322162	1.24358	-0.0907418	-0.100875	-0.739746	-0.360598	0.119889	1.26919	-0.604193	0.618882	0.466668	0.193791	-0.842706	1.66453	-0.128244	-1.22288
88	TAA0212	Control	0.773266	-0.626101	0.290918	0.533016	-0.322313	2.86643	-0.598682	-0.762579	-0.324169	0.831201	0.589548	1.16282	-0.819052	1.11143	0.972642	0.0727829	0.519694	-0.628635	0.944191	1.51051	0.424352	-0.566674	1.32701	-0.485345	-0.159937	0.864194	0.354668	0.877581	0.561462	1.26248	-2.05802	0.0291372	-0.943377	0.56523	0.161295	-0.275855	-1.60753	-1.03952	0.111166	-1.48047	0.541993	0.577633	0.202674	-0.935876	0.339525	0.857894	-1.80191
89	BMHP-010	Control	-0.181393	-0.478134	-0.653423	-0.747175	1.4429	0.455311	-0.434455	-0.0547706	-0.722521	0.827731	0.545968	0.261044	-0.443587	0.0182946	-2.16565	-0.0297503	-0.0857888	-1.00752	-0.800649	-2.89494	-2.06637	-0.109499	-0.901805	-2.02422	1.11549	-0.634	0.276778	-0.582926	-0.103168	-0.271255	0.0230261	0.22113	1.12497	0.281734	0.173641	0.305692	0.0555271	0.152311	0.388316	0.229566	-0.605138	-0.669663	-0.177337	-2.89679	-1.14899	-3.00867	0.0847957
90	RAAA597	Control	-0.237384	1.9738	-0.225849	-1.25443	-0.695113	0.245426	0.288209	-0.558457	0.959025	-1.40043	-0.642903	-1.54491	1.06252	-1.23586	0.303427	0.361278	0.120594	0.95417	1.0039	0.466461	0.353885	1.40044	-0.102291	1.76834	-1.52331	0.714023	0.376046	-0.0705416	-0.650995	-0.880848	0.138371	0.285787	-2.0982	0.0217404	-0.868599	-0.472121	-0.105664	0.272549	0.26622	0.135174	0.884247	1.36671	-0.107229	1.18334	0.945562	-0.202514	0.253679
91	TAA0187	Control	0.6795	1.23871	-0.640356	-0.0873007	-1.22602	-0.364222	-0.0530116	0.384172	0.349774	0.655167	0.251296	1.61439	-1.44362	0.803473	0.957152	-0.0905189	1.17365	-0.909944	0.327417	0.941574	0.355795	-0.866077	0.430955	0.171173	-0.276015	0.843826	-1.40531	-3.43675	-3.19029	0.340146	-0.641971	-1.21032	0.934613	-0.229135	-0.900805	-1.15332	-0.479546	-3.2815	0.538504	-0.809454	1.49964	-1.13566	0.0827693	-0.974896	1.36213	0.440187	-0.550593
92	TAA0198	Control	0.575087	-1.50699	-1.10761	-0.099506	-1.89604	-0.0247097	-0.0331322	1.47125	0.225985	-0.568631	-0.428361	0.59422	-1.83556	1.26731	0.379092	0.041078	0.256075	-1.08756	0.708289	1.12476	0.492392	-0.864889	0.937977	-0.296605	-0.593209	0.620658	0.954271	0.773591	0.560088	0.670402	-0.130641	1.26821	0.782824	0.429828	-1.14977	0.62916	-0.915537	0.804109	0.592453	-1.61476	0.846796	2.69704	-0.768339	-1.09399	1.26221	0.458132	-1.4685
93	TAA0200	Control	0.619223	-0.305637	-0.253366	0.521721	-0.444584	-1.19252	0.537375	1.80954	-0.67846	0.791664	-0.197932	0.108057	-0.215583	-0.378642	0.964812	-0.222765	2.21883	-0.265839	-1.0554	1.19715	0.265682	-0.775183	0.654005	0.152044	-0.767234	-1.18826	0.850473	-0.438153	0.760773	0.150981	-0.112596	-0.143588	0.00306002	0.18674	-0.271001	0.225692	1.13218	2.01796	0.869972	-1.0319	-0.329748	0.587087	0.722507	-0.823442	2.24405	-0.348062	-1.22222
94	TAA0206	Control	0.716326	-0.450723	-0.0773973	0.726214	-0.233699	-0.979113	-0.166551	0.0411878	-0.0462542	-0.917179	-0.471493	0.590976	-1.08153	-0.725147	1.04959	0.569607	-0.90712	1.49422	0.979867	1.59243	0.574643	0.294765	-0.11879	-0.385128	-0.390755	0.351864	1.36127	1.31175	-0.370197	1.16435	-0.93545	0.19882	-1.09048	-3.87558	1.59667	-0.556685	0.202333	0.274919	0.635655	0.112984	0.756948	0.0431024	-0.408733	-0.0460063	0.545925	1.66796	0.206078
95	TAA0207	Control	-0.0824589	2.87337	1.18679	-0.238205	-0.55503	-0.928782	1.14446	-0.589891	0.669596	0.139962	-1.79903	1.51217	-0.699743	-0.426509	0.315079	-0.591661	-0.797639	1.47293	0.127916	0.883698	0.319773	-1.06698	0.426379	-0.392654	-0.432031	0.0392737	-1.11029	1.08137	-0.480287	0.789204	-1.28868	-0.801273	-0.200754	0.619735	2.3168	-0.0213269	1.43955	0.616154	1.02518	-0.690113	0.580477	0.260854	-0.10581	-1.39669	0.173025	-0.546165	0.716623
96	TAA0208	Control	0.334434	-0.202929	0.425891	0.36945	0.278353	-0.302988	0.321965	0.378804	0.177331	-0.414214	-0.429998	4.15861	0.281927	-0.371597	0.460389	-0.220515	-0.170836	0.910433	0.105294	0.204031	0.388668	-0.440852	-0.153929	-0.491249	-0.260339	0.026397	-0.750957	0.386752	-0.379242	-0.994624	-0.708726	-0.470877	-0.646742	1.29787	-0.100875	-0.262687	-0.245959	0.225944	0.613684	5.28732	-0.25358	0.406467	-0.205188	-0.558274	-0.387484	-0.111341	0.289865
97	TAA0209	Control	0.341336	-2.47906	-0.748493	0.473078	0.802091	-0.736556	0.499751	2.11226	-0.015645	1.30997	-0.664967	1.27776	-1.19594	-0.0695557	0.711356	-0.228796	2.40336	-0.653789	0.789853	0.912211	0.131539	-0.62736	0.201822	0.0617781	0.0916687	-0.213005	0.917333	-0.721589	-0.0132894	0.165648	-0.627378	0.0121372	1.90052	-4.13553	0.216706	-0.154324	-0.578322	0.0858453	1.29499	-0.535704	0.593423	-0.174988	0.241709	-0.636205	1.78019	-0.481296	-0.0889002
98	TAA0211	Control	0.850057	-0.0376478	-3.19323	0.777406	0.288547	-1.9223	0.949981	0.526553	0.0916077	-0.591155	-1.15328	1.207	-1.00145	1.38862	0.698491	-0.236989	0.300757	-0.525566	0.696099	0.745254	0.265682	-0.923315	1.23024	-0.598062	-0.393146	0.937169	-0.145895	-0.362185	-0.566752	0.468786	-0.953516	0.62278	0.959163	0.739156	-0.45529	0.114269	-0.563307	-0.231642	0.251405	0.603211	0.727399	0.672331	-0.787521	-1.16726	0.884792	0.562492	-1.20474
99	TAA0219	Control	0.389762	-1.27904	-0.264944	0.271422	-1.22835	0.175466	0.125239	-0.991485	0.429633	-0.280507	-1.24933	0.0355797	-0.242378	1.49647	0.982495	-0.148156	0.424342	-0.763861	0.615124	1.12619	0.214807	-1.20474	0.984403	0.161135	-0.388781	0.803103	1.21236	-0.163286	-0.333297	0.588826	-0.257698	0.0293208	1.12576	0.0393762	0.50922	-0.00851618	-0.762088	-1.14253	0.42164	0.20653	1.13339	1.08404	0.00082317	-1.28921	0.960438	0.952335	-0.0670085
[truncated: 535 more columns]

## Sheet: Plasma Level and MMSE Analysis
Data Sequence	Array	Antibody Name	HUPO Gene Symbol	t-Score	corr. p-value	q-value	MMSE rho	roh p-value (perm)	rho p-value
1	InH	4-1BB ligand/TNFSF9 mAb	TNFSF9	-0.980127	0.314867	0.17247	0.0155738	0.431	0.89818
2	InH	AGRP pAb	AGRP	-2.37083	0.0176905	0.0534184	-0.120692	0.155	0.319616
3	InH	alpha 1 antitrypsin pAb	SERPINA1	0.256841	0.77339	0.252001	0.0199323	0.438	0.869905
4	InH	alpha-fetoprotein mAb	AFP	-2.38451	0.0170616	0.0534184	-0.219698	0.029	0.0676355
5	InH	alpha-macroglobulin mAb	A2M	0.821806	0.396389	0.191911	-0.0129783	0.447	0.91508
6	InH	APP 444-592 mAb (Clone 1)	APP	1.86952	0.0598333	0.0803296	0.105899	0.195	0.382925
7	InH	BAFF/BLyS/TNFSF13B mAb	TNFSF13B	2.7014	0.00706053	0.0340135	0.209369	0.035	0.0819466
8	InH	BDNF mAb (Clone 1)	BDNF	1.48093	0.133532	0.119637	0.099999	0.199	0.410136
9	InH	beta 2 microglobulin mAb	B2M	1.09455	0.263476	0.16109	0.204203	0.054	0.0899548
10	InH	Beta-Defensin 3 pAb	DEFB103A	-1.89922	0.056003	0.0803296	-0.133148	0.139	0.271839
11	InH	BMP-10 propeptide pAb	BMP10	-0.207641	0.810982	0.252533	-0.0887652	0.212	0.464941
12	InH	BMP-13 pAb	GDF6	2.63443	0.00856012	0.0349945	0.427951	0	0.000219462
13	InH	BMP-9 mAb	GDF2	-0.975429	0.317107	0.17247	0.00458886	0.49	0.969925
14	InH	BMP8b mAb	BMP8B	-1.91996	0.0534392	0.0789765	-0.158502	0.092	0.190012
15	InH	C1Inhib	SERPING1	0.524563	0.579946	0.23112	0.235611	0.029	0.0495875
16	InH	C1q	C1QA	-2.14127	0.0317046	0.0695462	-0.427419	0	0.000223897
17	InH	C1s	C1S	2.08518	0.0363047	0.0695462	0.148332	0.109	0.220395
18	InH	C2	C2	1.36985	0.164306	0.133697	0.0648464	0.272	0.5938
19	InH	C3c	C3	-1.12374	0.251341	0.158172	0.0244503	0.395	0.840767
20	InH	C3d (neoantigen)	C3	1.50154	0.128372	0.119468	0.261689	0.016	0.0286468
21	InH	C4 Binding Protein	C4A	-0.847642	0.382243	0.188579	-0.0254781	0.404	0.834166
22	InH	C4c	C4A	-1.87806	0.0587107	0.0803296	-0.299924	0.008	0.0116517
23	InH	C4d (neoantigen)	C4A	-0.592145	0.534948	0.219599	-0.0814478	0.243	0.502675
24	InH	C5	C5	1.47753	0.134398	0.119637	0.172676	0.086	0.152872
25	InH	C5b neo-epitope	C5	-2.21884	0.0261737	0.0659544	-0.401038	0	0.000580558
26	InH	C6	C6	0.325395	0.721852	0.247869	0.102071	0.2	0.400454
27	InH	C7	C7	-0.892099	0.358536	0.181812	-0.00650236	0.505	0.957394
28	InH	C8	C8A	-1.11258	0.255935	0.158908	0.00666182	0.475	0.956351
29	InH	C9	C9	-1.91928	0.0535215	0.0789765	-0.144026	0.114	0.234232
30	InH	CCL23/CKBeta 8-1 mAb	CCL23	1.84483	0.0631826	0.0827903	0.0827944	0.253	0.495615
31	InH	CD15 mAb	FUT4	-0.487193	0.605578	0.233933	-0.0426994	0.33	0.725606
32	InH	CD18	ITGB2	-0.92924	0.339634	0.176601	-0.06839	0.3	0.573743
33	InH	CD59 (MEM43 epitope)	CD59	-0.976345	0.316669	0.17247	-0.0460481	0.352	0.705037
34	InH	Chordin pAb	CHRD	0.396769	0.669635	0.241784	-0.0841409	0.25	0.488606
35	InH	CR1 (CD35)	CR1	1.25391	0.202025	0.144221	-0.0190294	0.432	0.87575
36	InH	CR2 (CD21)	CR2	-1.41064	0.152401	0.129337	-0.0525504	0.313	0.665705
37	InH	CYR61 mAb	CYR61	1.38857	0.158757	0.131995	0.0521429	0.349	0.668145
38	InH	DAF (CD55)	CD55	1.99871	0.0445877	0.0754292	0.10487	0.186	0.38759
39	InH	Defensin alpha 1 pAb	DEFA1	0.0792436	0.909622	0.267049	0.171808	0.077	0.154979
40	InH	DLL1 pAb	DLL1	-0.163817	0.844786	0.257345	-0.116157	0.165	0.338273
41	InH	Factor Ba	CFB	-0.254616	0.775084	0.252001	0.144028	0.125	0.234228
42	InH	Factor Bb (neoantigen)	CFB	0.00631527	0.988394	0.278163	0.00206412	0.524	0.98647
43	InH	Factor D	CFD	-0.410982	0.659401	0.241784	-0.0819262	0.238	0.500161
44	InH	Factor H	CFH	-2.39382	0.0166443	0.0534184	-0.39225	0	0.000784
45	InH	Factor I	CFI	0.669297	0.485951	0.212821	0.137329	0.119	0.256933
46	InH	Factor P	CFP	-1.48491	0.132522	0.119637	-0.138729	0.128	0.252069
47	InH	Factor V pAb	F5	2.23379	0.0252072	0.0645115	0.142415	0.116	0.239561
48	InH	Factor XIIIa mAb	F13A1	-1.14503	0.242724	0.155907	-0.10227	0.193	0.399534
49	InH	Ferritin mAb	FTL	0.745124	0.440105	0.201524	0.00196665	0.489	0.987108
50	InH	FGF acidic mAb	FGF1	3.36064	0.000886942	0.0161415	0.206268	0.042	0.0866818
51	InH	FGF3 mAb	FGF3	-0.503553	0.594292	0.233933	-0.0647495	0.291	0.594353
52	InH	Fibrinogen	FGA	-1.18544	0.226982	0.15084	-0.212737	0.043	0.0770377
53	InH	Furin mAb	FURIN	3.89332	0.00012868	0.00421534	0.244326	0.025	0.0415125
54	InH	GALP	GALP	-0.733892	0.44677	0.20327	0.0123137	0.454	0.919413
55	InH	GPIb alpha mAb	GP1BA	1.24269	0.205967	0.144278	-0.0111444	0.46	0.927044
56	InH	Haptoglobin mAb	HP	-2.55998	0.0105474	0.0375559	-0.437894	0	0.000150011
57	InH	Hemopexin mAb	HPX	0.401129	0.666489	0.241784	-0.0315022	0.417	0.795724
58	InH	iC3b (neoantigen)	CFI	-0.78449	0.417293	0.195238	0.104782	0.202	0.387993
59	InH	IL-32 alpha mAb	IL32	0.376419	0.684388	0.243184	-0.0392445	0.388	0.747032
60	InH	Jagged 1 mAb	JAG1	2.66812	0.00777388	0.0349945	0.193016	0.066	0.109399
61	InH	LAP (TGF-B1)	TGFB1	-3.16865	0.00167524	0.0228659	-0.270512	0.009	0.0235173
62	InH	LD78beta pAb	CCL3L1	-0.799995	0.408532	0.193954	0.0427171	0.349	0.725497
63	InH	M-CSF	CSF1	2.95329	0.00332553	0.028438	0.264774	0.015	0.0267554
64	InH	MASP1 pAb	MASP1	2.61773	0.00897339	0.0349945	0.173863	0.09	0.150027
65	InH	MASP2 pAb	MASP2	2.93127	0.00355223	0.028438	0.311263	0.004	0.00872045
66	InH	MBL	MBL2	0.188303	0.825852	0.25481	0.0534009	0.318	0.660624
67	InH	MCP (CD46)	CD46	-0.603484	0.527569	0.217934	0.0209954	0.432	0.863032
68	InH	MIA mAb	MIA	1.77474	0.0736658	0.0936501	0.0187098	0.428	0.877821
69	InH	Midkine pAb	MDK	-0.698271	0.468222	0.207968	-0.0642263	0.319	0.597342
70	InH	MIS/AMH Propeptide mAb	AMH	1.9542	0.049408	0.0778138	0.149519	0.107	0.216682
71	InH	NAP2 pAb	PPBP	0.595197	0.532956	0.219331	0.164614	0.096	0.173269
72	InH	Neprilysin pAb	MME	-2.07357	0.0373399	0.0695462	-0.124254	0.146	0.305439
73	InH	Netrin 4 mAb	NTN4	0.137546	0.865261	0.260042	0.0541273	0.349	0.656295
74	InH	Netrin1 pAb	NTN1	3.06606	0.00233921	0.0232559	0.29615	0.004	0.0128007
75	InH	Neurexin III alpha pAb	NRXN3	1.58602	0.10882	0.112809	0.160592	0.106	0.184159
76	InH	Neuroligin 2 pAb	NLGN2	0.712072	0.459866	0.206362	-0.0212525	0.45	0.861371
77	InH	Neuroligin 3 mAb	NLGN3	-1.26107	0.199536	0.143975	-0.176591	0.073	0.143635
78	InH	Neuroligin 4 mAb	NLGN4X	-0.624196	0.514241	0.216135	-0.073156	0.28	0.547272
79	InH	Neuropeptide Y pAb	NPY	0.225838	0.797045	0.252001	0.0309618	0.396	0.799154
80	InH	Nodal pAb	NODAL	1.48421	0.132699	0.119637	0.0248224	0.432	0.838376
81	InH	Noggin mAb	NOG	0.0514452	0.929918	0.268457	0.117202	0.15	0.333913
82	InH	Osteopontin mAb	SPP1	0.305804	0.736429	0.249422	0.105827	0.203	0.38325
83	InH	Otoraplin pAb	OTOR	-1.11831	0.253569	0.158521	-0.126149	0.151	0.298061
84	InH	Pleiotrophin pAb	PTN	-0.464355	0.621515	0.233933	-0.13515	0.128	0.264631
85	InH	Prion protein Prp pAb	PRNP	-0.351619	0.702508	0.245342	-0.141529	0.128	0.242527
86	InH	Pro-BDNF mAb	BDNF	-1.2298	0.210568	0.14552	-0.172109	0.081	0.154246
87	InH	Progranulin pAb (0.5 mg/ml)	GRN	1.53651	0.119977	0.116125	0.20348	0.058	0.0911228
88	InH	PTHLH pAb	PTHLH	-1.2559	0.201329	0.144221	-0.270973	0.009	0.0232724
89	InH	rC5a	C5	1.58696	0.108615	0.112809	0.216651	0.038	0.0716312
90	InH	Reelin (G-20) pAb	RELN	-1.92859	0.0523976	0.0789765	-0.399107	0.001	0.000620619
91	InH	S Protein (Vitronectin)	VTN	1.61659	0.102326	0.111629	0.223908	0.029	0.0624125
92	InH	SC5b-9	C5	-0.282584	0.753864	0.250448	0.061551	0.312	0.61273
93	InH	SCGF/CLEC11a mAb	CLEC11A	-0.380138	0.681684	0.243184	-0.219901	0.037	0.0673763
94	InH	SHBG mAb	SHBG	0.232127	0.792239	0.252001	-0.0692935	0.316	0.568679
95	InH	Siglec-2/CD22 mAb	CD22	1.04801	0.283643	0.164164	-0.0658386	0.288	0.588153
96	InH	Somatostatin pAb	SST	1.00691	0.302287	0.168983	0.227016	0.038	0.0587705
97	InH	SorL1 pAb	SORL1	-1.10781	0.25792	0.159416	-0.0209068	0.423	0.863604
98	InH	SOST mAb	SOST	1.12202	0.252045	0.158172	-0.00911579	0.454	0.940297
99	InH	Tenascin D pAb	TSC1	0.852074	0.379838	0.188529	0.0787997	0.252	0.51671
100	InH	TFF2 mAb	TFF2	1.41782	0.150377	0.128761	0.154543	0.095	0.201458
101	InH	TFF3 mAb	TFF3	1.34114	0.173121	0.135209	-0.0158573	0.433	0.896336
102	InH	TGF-B1 mAb	TGFB1	-0.37639	0.684409	0.243184	0.0501763	0.342	0.679969
103	InH	Transferrin mAb	TF	-2.11254	0.033985	0.0695462	-0.170184	0.078	0.158978
104	InH	Vitamin D binding protein mAb	GC	-2.14433	0.0314698	0.0695462	-0.0919544	0.222	0.448991
105	InH	von Willebrand Factor A2 mAb	VWF	2.02898	0.0415443	0.0731679	0.113747	0.151	0.348456
106	InH	WISP2 pAb	WISP2	-0.253203	0.77616	0.252001	-0.0169559	0.441	0.889198
107	InH	WISP3 pAb	WISP3	-2.36022	0.0181914	0.0534184	-0.293148	0.009	0.0137834
108	InH	Wnt3a pAb	WNT3A	-2.83408	0.00477105	0.0289429	-0.183289	0.052	0.128816
109	RB	6Ckine	CCL21	-1.04389	0.285476	0.164643	-0.158732	0.079	0.18936
110	RB	ACE / CD43	SPN	-0.176149	0.835235	0.256463	-0.214436	0.031	0.074652
111	RB	ACE-2	ACE	-0.492787	0.601706	0.233933	0.086834	0.238	0.474748
112	RB	ACTH	POMC	1.12624	0.250317	0.158172	0.0236884	0.426	0.845667
113	RB	Activin A	INHBA	0.680014	0.47936	0.210496	0.0712602	0.293	0.55773
114	RB	Activin B	INHBB	-0.497101	0.598729	0.233933	-0.124041	0.158	0.306274
115	RB	Activin C	INHBC	-0.939483	0.334553	0.175632	-0.173296	0.061	0.151381
116	RB	Activin RIA / ALK-2	ACVR1	1.06377	0.2767	0.162287	0.125281	0.142	0.301425
117	RB	Activin RIB / ALK-4	ACVR1B	1.47963	0.133863	0.119637	0.204213	0.042	0.0899378
118	RB	Activin RIIA	ACVR2A	2.18574	0.0284313	0.0695047	0.250367	0.013	0.0365795
119	RB	ADFP	PLIN2	2.17049	0.0295222	0.0695462	0.223348	0.031	0.063088
120	RB	Adiponectin / Acrp30	ADIPOQ	0.955245	0.326833	0.174373	0.0862493	0.252	0.477738
121	RB	ALCAM	ALCAM	0.364751	0.692894	0.244441	0.11947	0.169	0.324579
122	RB	Amylin	IAPP	0.949872	0.329452	0.174633	0.245105	0.022	0.0408466
123	RB	Angiogenin	ANG	2.06863	0.0377895	0.0695462	0.122429	0.139	0.312652
124	RB	Angiopoietin-1	ANGPT1	2.11307	0.0339415	0.0695462	0.180294	0.051	0.135291
125	RB	Angiopoietin-2	ANGPT2	2.45442	0.0141369	0.0463101	0.128275	0.145	0.289926
126	RB	Angiopoietin-4	ANGPT4	1.3426	0.172665	0.135209	0.113889	0.153	0.347852
127	RB	Angiopoietin-like 2	ANGPTL2	-1.20902	0.218145	0.148259	-0.0759403	0.275	0.532086
128	RB	Angiopoietin-like Factor	ANGPTL7	1.24227	0.206119	0.144278	0.0559345	0.313	0.645577
129	RB	Angiostatin	PLG	0.875437	0.367299	0.184542	0.0951258	0.207	0.433435
130	RB	Angiotensinogen / Angiotensin II	AGT	-0.109013	0.887618	0.263378	-0.033504	0.379	0.783052
131	RB	ANGPTL1	ANGPTL1	1.38379	0.16016	0.132489	-0.0827242	0.243	0.495981
132	RB	ANGPTL3	ANGPTL3	1.10059	0.260935	0.160673	0.148155	0.114	0.220952
133	RB	ANGPTL4	ANGPTL4	0.64603	0.500425	0.213773	0.0835562	0.251	0.491643
134	RB	ApoB	APOB	-0.933762	0.337384	0.17599	0.109548	0.188	0.366652
135	RB	ApoE	APOE	-1.32585	0.177972	0.136251	-0.109353	0.202	0.367511
136	RB	APRIL	TNFSF13	1.07959	0.269846	0.161521	0.00455342	0.488	0.970157
137	RB	AR (Amphiregulin)	AREG	1.19853	0.222045	0.150286	0.0668131	0.293	0.58263
138	RB	Artemin	ARTN	1.78698	0.0717363	0.0925183	0.250881	0.017	0.0361835
139	RB	Axl	AXL	1.93539	0.0515886	0.0789765	0.203221	0.046	0.0915437
140	RB	B7-1 /CD80	CD80	0.394433	0.671323	0.241784	0.108184	0.199	0.372687
141	RB	BAFF R / TNFRSF13C	TNFRSF13C	0.440198	0.638562	0.237707	0.0226431	0.424	0.852399
142	RB	BCMA / TNFRSF17	TNFRSF17	-1.15596	0.238387	0.154332	0.0964901	0.215	0.426838
143	RB	BD-1	DEFB1	-1.28882	0.190093	0.141526	-0.0897397	0.245	0.460035
144	RB	beta-Catenin	CTNNB1	-1.49808	0.129225	0.119567	-0.0182668	0.424	0.880692
145	RB	beta-Defensin 2	DEFB4B	-1.34061	0.17329	0.135209	0.0836625	0.242	0.49109
146	RB	beta-NGF	NGF	-1.11212	0.256127	0.158908	-0.209333	0.036	0.0819996
147	RB	BLC / BCA-1 / CXCL13	CXCL13	-1.03915	0.287592	0.165282	-0.17505	0.068	0.14722
148	RB	BMP-15	BMP15	-1.28344	0.191898	0.141583	-0.0150954	0.488	0.901291
149	RB	BMP-2	BMP2	0.225698	0.797151	0.252001	-0.0260094	0.4	0.830759
150	RB	BMP-3	BMP3	-1.55506	0.115701	0.116093	-0.181623	0.059	0.132388
151	RB	BMP-3b / GDF-10	GDF10	-2.28753	0.0219759	0.06206	-0.0841409	0.234	0.488606
152	RB	BMP-4	BMP4	-0.243963	0.783205	0.252001	-0.144292	0.113	0.233361
153	RB	BMP-5	BMP5	-0.832354	0.390588	0.19097	-0.0875958	0.249	0.470866
154	RB	BMP-6	BMP6	-0.993414	0.308584	0.171334	-0.00317145	0.473	0.979212
155	RB	BMP-7	BMP7	-1.59871	0.106085	0.112809	-0.00586453	0.51	0.96157
156	RB	BMPR-IA / ALK-3	BMPR1A	-0.243296	0.783714	0.252001	0.13166	0.145	0.277282
157	RB	BMPR-IB / ALK-6	BMPR1B	2.25098	0.0241333	0.0645115	0.135133	0.142	0.26469
158	RB	BMPR-II	BMPR2	1.97089	0.0475477	0.0760048	0.208341	0.037	0.0834927
159	RB	BTC	BTC	-2.10087	0.0349545	0.0695462	-0.0837157	0.24	0.490814
160	RB	C3a des Arg	C3	-1.77416	0.0737574	0.0936501	-0.210822	0.028	0.0797996
161	RB	Cardiotrophin-1 / CT-1	CTF1	-2.56226	0.0104803	0.0375559	-0.200439	0.049	0.0961663
162	RB	CART	CARTPT	0.0308521	0.949952	0.270432	-0.0833082	0.264	0.492934
163	RB	CCL14 / HCC-1 / HCC-3	CCL14	-0.877213	0.366357	0.184542	-0.156687	0.08	0.195199
164	RB	CCL28/ VIC	CCL28	-0.030028	0.950951	0.270432	-0.0550132	0.315	0.651032
165	RB	CD 163	CD163	-0.146455	0.858301	0.2589	0.0212788	0.413	0.861201
166	RB	CD137 / 4-1BB	TNFRSF9	-2.12014	0.0333677	0.0695462	-0.220248	0.038	0.0669347
167	RB	CD14	CD14	-0.945545	0.33157	0.175109	0.0272497	0.398	0.822817
168	RB	CD27 / TNFRSF7	CD27	-0.614895	0.520201	0.216806	0.109034	0.18	0.368918
169	RB	CD30 / TNFRSF8	TNFRSF8	-1.29926	0.186623	0.139577	0.013926	0.442	0.908904
170	RB	CD30 Ligand / TNFSF8	TNFSF8	-0.651306	0.497122	0.213773	-0.12746	0.159	0.293027
171	RB	CD36	CD36	2.03742	0.0407252	0.0731679	0.0686912	0.263	0.572052
172	RB	CD40 / TNFRSF5	CD40	-1.88095	0.058335	0.0803296	0.0632696	0.309	0.602825
173	RB	CD40 Ligand / TNFSF5 /CD154	CD40LG	-1.23977	0.207003	0.144278	-0.119576	0.157	0.324145
174	RB	Cerberus 1	CER1	-0.376329	0.684453	0.243184	0.0900763	0.225	0.458347
175	RB	Chem R23	CMKLR1	-1.02281	0.294975	0.167759	0.0208713	0.467	0.863833
176	RB	Chordin-Like 1	CHRDL1	1.76416	0.0753601	0.094949	0.125919	0.126	0.298951
177	RB	Chordin-Like 2	CHRDL2	0.862296	0.374321	0.187494	-0.052515	0.317	0.665917
178	RB	Clusterin	CLU	1.5911	0.107719	0.112809	0.135717	0.135	0.262613
179	RB	CNTF	CNTF	-0.499679	0.596954	0.233933	-0.0847787	0.228	0.485305
180	RB	CNTF R alpha	CNTFR	-1.97425	0.0471808	0.0760048	0.00458886	0.474	0.969925
181	RB	Coagulation Factor III / Tissue Factor	CNTN1	-2.09556	0.0354046	0.0695462	0.00361439	0.495	0.97631
182	RB	CRIM 1	CRIM1	-2.68568	0.00738936	0.0345805	-0.0995375	0.226	0.412311
183	RB	Cripto-1	TDGF1	-1.14815	0.241482	0.15572	0.0271611	0.402	0.823383
184	RB	CRP	CRP	0.558738	0.556968	0.225251	0.0239896	0.41	0.843729
185	RB	CRTH-2	PTGDR2	-0.0773361	0.910927	0.267049	0.0228911	0.431	0.8508
186	RB	Cryptic	CFC1	-2.70779	0.00693046	0.0340135	-0.174377	0.073	0.148807
187	RB	CTACK / CCL27	CCL27	-0.906519	0.351101	0.178595	0.0228911	0.43	0.8508
188	RB	CTGF / CCN2	CTGF	-2.11289	0.0339557	0.0695462	-0.189454	0.06	0.116227
189	RB	CTLA-4 /CD152	CTLA4	-0.695688	0.469791	0.207968	0.0100636	0.448	0.934103
190	RB	CV-2 / Crossveinless-2	BMPER	-0.789569	0.414411	0.195238	-0.0644921	0.3	0.595823
191	RB	CXCL14 / BRAK	CXCL14	-1.27943	0.193251	0.141859	-0.156322	0.107	0.196254
192	RB	CXCL16	CXCL16	-0.297598	0.742567	0.249669	0.152212	0.094	0.208424
193	RB	Cystatin C	CST3	0.824831	0.394721	0.191846	-0.0540564	0.303	0.656717
194	RB	D6	CCBP2	0.241247	0.785277	0.252001	-0.0159458	0.443	0.895761
195	RB	DAN	NBL1	-0.197131	0.819055	0.254081	0.0468631	0.348	0.700062
196	RB	DANCE	FBLN5	-0.683121	0.477456	0.210496	-0.0587693	0.286	0.628908
197	RB	DcR3 / TNFRSF6B	TNFRSF6B	-0.0621218	0.92161	0.268457	-0.0351694	0.392	0.772551
198	RB	Decorin	DCN	-0.583573	0.54056	0.220247	-0.100512	0.225	0.407726
199	RB	Dkk-1	DKK1	-0.0522762	0.929234	0.268457	0.0529495	0.349	0.663318
200	RB	Dkk-3	DKK3	0.748184	0.4383	0.201524	-0.0150068	0.424	0.901868
201	RB	Dkk-4	DKK4	-2.59031	0.00969056	0.0360735	-0.0937438	0.223	0.440175
202	RB	DR6 / TNFRSF21	TNFRSF21	-0.28712	0.750442	0.250339	0.0479084	0.35	0.6937
203	RB	Dtk	TYRO3	-0.0501992	0.930959	0.268457	-0.0860012	0.275	0.47901
204	RB	E-Selectin	SELE	0.78271	0.418307	0.195238	0.140607	0.126	0.245643
205	RB	EDA-A2	EDA2R	-1.66055	0.0935931	0.107956	-0.0669725	0.278	0.581728
206	RB	EDAR	EDAR	-1.07218	0.273044	0.161521	-0.108415	0.206	0.371659
207	RB	EG-VEGF / PK1	PROK1	-0.214874	0.805436	0.252417	-0.0119948	0.444	0.921494
208	RB	EGF	EGF	-0.224132	0.798349	0.252001	-0.0840877	0.224	0.488882
209	RB	EGF R / ErbB1	EGFR	-2.53788	0.0112216	0.0391066	-0.18832	0.06	0.118468
210	RB	ENA-78	CXCL5	-0.481031	0.609859	0.233933	0.0876667	0.229	0.470506
211	RB	Endocan	ESM1	0.966976	0.32116	0.17247	0.0811821	0.239	0.504075
212	RB	Endoglin / CD105	ENG	1.18324	0.227819	0.15084	0.0576354	0.315	0.635554
213	RB	Endostatin	COL18A1	0.784425	0.41733	0.195238	0.0821742	0.266	0.49886
214	RB	Endothelin	EDN1	1.33778	0.174179	0.135209	0.260059	0.008	0.0296908
215	RB	Eotaxin-2/ MPIF-2	CCL24	0.554885	0.559535	0.225732	0.00451799	0.466	0.97039
216	RB	Eotaxin-3/ CCL26	CCL26	0.229389	0.794331	0.252001	0.0603284	0.338	0.619818
217	RB	Eotaxin/ CCL11	CCL11	-0.161358	0.846695	0.257345	0.0389787	0.378	0.748688
218	RB	Epiregulin	EREG	0.435628	0.641805	0.237977	0.100795	0.217	0.406399
219	RB	ErbB2	ERBB2	0.280633	0.755338	0.250448	-0.03074	0.403	0.800563
220	RB	ErbB3	ERBB3	-2.35871	0.0182636	0.0534184	-0.135044	0.138	0.26501
221	RB	ErbB4	ERBB4	-0.474722	0.614256	0.233933	0.0571038	0.296	0.638679
222	RB	Erythropoietin	EPO	1.27589	0.194453	0.141859	-0.0706932	0.261	0.560876
223	RB	FAM3B	FAM3B	-0.0430108	0.937333	0.268907	0.119771	0.163	0.323352
224	RB	Fas / TNFRSF6	FAS	-2.23576	0.0250825	0.0645115	-0.077843	0.272	0.52183
225	RB	Fas Ligand	FASLG	-2.07953	0.0368055	0.0695462	-0.074219	0.295	0.541449
226	RB	FGF Basic	FGF2	-0.0411617	0.939086	0.268907	-0.0256551	0.421	0.833031
227	RB	FGF R3	FGFR3	0.215585	0.804891	0.252417	-0.0633227	0.33	0.60252
228	RB	FGF R4	FGFR4	0.856397	0.3775	0.188228	-0.0309881	0.415	0.798987
229	RB	FGF R5	FGFRL1	0.304969	0.737053	0.249422	0.105065	0.193	0.386703
230	RB	FGF-10 / KGF-2	FGF10	1.3301	0.176613	0.136251	-0.0100282	0.46	0.934334
231	RB	FGF-11	FGF11	-1.1569	0.238017	0.154332	-0.0507787	0.32	0.676339
232	RB	FGF-12	FGF12	-0.111425	0.885726	0.263378	0.0761503	0.251	0.530949
233	RB	FGF-13 1B	FGF13	0.280378	0.75553	0.250448	-0.00269308	0.489	0.982347
234	RB	FGF-16	FGF16	2.79597	0.00534477	0.0312654	0.166811	0.077	0.167523
235	RB	FGF-17	FGF17	0.343736	0.708303	0.245414	0.0870112	0.222	0.473843
236	RB	FGF-18	FGF18	-0.240883	0.785555	0.252001	-0.0275332	0.413	0.821004
237	RB	FGF-19	FGF19	0.0299742	0.951017	0.270432	0.00667954	0.503	0.956235
238	RB	FGF-20	FGF20	-0.578475	0.54391	0.221062	-0.0379334	0.37	0.755214
239	RB	FGF-21	FGF21	-1.61377	0.102911	0.111629	-0.0911216	0.219	0.453126
240	RB	FGF-23	FGF23	0.16335	0.845149	0.257345	0.0581137	0.314	0.632747
241	RB	FGF-4	FGF4	-1.60468	0.104818	0.112211	-0.0589642	0.31	0.627769
242	RB	FGF-5	FGF5	-1.9278	0.052492	0.0789765	-0.00934612	0.47	0.938791
243	RB	FGF-6	FGF6	-1.54159	0.118794	0.116125	0.0340532	0.417	0.779584
244	RB	FGF-7 / KGF	FGF7	1.69403	0.0873677	0.104451	0.116387	0.177	0.337309
245	RB	FGF-8	FGF8	2.1041	0.0346833	0.0695462	0.12684	0.158	0.295401
246	RB	FGF-9	FGF9	1.97238	0.0473842	0.0760048	0.143176	0.128	0.237035
247	RB	FGF-BP	FGFBP1	1.58649	0.108717	0.112809	0.0917772	0.21	0.449869
248	RB	FLRG	FSTL3	1.01398	0.299017	0.168234	0.0332914	0.406	0.784395
249	RB	Flt-3 Ligand	FLT3LG	-1.36583	0.165515	0.133697	-0.173969	0.073	0.149774
250	RB	Follistatin	FST	-0.248963	0.779392	0.252001	-0.0179657	0.442	0.882645
251	RB	Follistatin-like 1	FSTL1	1.1897	0.225367	0.15084	0.0702326	0.263	0.563438
252	RB	Fractalkine	CX3CL1	-0.293009	0.746012	0.249669	0.0822806	0.244	0.498303
253	RB	FSH	CGA	0.734584	0.446358	0.20327	0.0575645	0.292	0.635971
254	RB	G-CSF R / CD 114	CSF3R	2.13135	0.0324759	0.0695462	-0.00232101	0.512	0.984786
255	RB	Galectin -1	LGALS1	-1.86298	0.0607045	0.0805297	-0.113039	0.198	0.351483
256	RB	Galectin-3	LGALS3	2.74092	0.00628799	0.0332233	0.138197	0.115	0.253909
257	RB	GASP-2 / WFIKKN	WFIKKN1	1.05299	0.281435	0.163464	0.0760794	0.273	0.531333
258	RB	GCP-2 / CXCL6	CXCL6	-0.292885	0.746105	0.249669	-0.194823	0.056	0.106055
259	RB	GCSF	CSF3	3.06961	0.0023121	0.0232559	0.152478	0.108	0.207621
260	RB	GDF-15	GDF15	1.70357	0.0856561	0.104451	-0.00806151	0.499	0.947191
261	RB	GDF1	GDF1	2.74902	0.00613932	0.0332233	0.197126	0.042	0.101908
262	RB	GDF11	GDF11	1.87359	0.0592955	0.0803296	0.164331	0.106	0.174021
263	RB	GDF3	GDF3	3.05647	0.00241373	0.0232559	0.220566	0.038	0.0665306
264	RB	GDF5	GDF5	3.20114	0.00151144	0.0225057	0.256657	0.012	0.0319727
265	RB	GDF8	MSTN	4.20317	4.1849e-05	0.00237839	0.230825	0.022	0.0545434
266	RB	GDF9	GDF9	1.06234	0.277324	0.162287	0.135717	0.13	0.262613
267	RB	GDNF	GDNF	-0.83691	0.388094	0.190319	-0.0578657	0.308	0.634202
268	RB	GFR alpha-1	GFRA1	-1.63183	0.0992181	0.110552	-0.0868163	0.234	0.474838
269	RB	GFR alpha-2	GFRA2	0.855316	0.378084	0.188228	0.00900054	0.473	0.941051
270	RB	GFR alpha-3	GFRA3	-0.704819	0.464252	0.207195	-0.0265941	0.396	0.827013
271	RB	GFR alpha-4	GFRA4	-0.403362	0.66488	0.241784	0.0802785	0.254	0.508849
272	RB	Ghrelin	GHRL	1.39237	0.157646	0.131782	0.0909976	0.213	0.453744
273	RB	GITR / TNFRF18	TNFRSF18	-0.658773	0.492469	0.213773	-0.0579897	0.331	0.633474
274	RB	GITR Ligand / TNFSF18	TNFSF18	-1.09198	0.264563	0.16109	-0.0984036	0.205	0.417682
275	RB	Glucagon	GCG	-1.46835	0.136764	0.120531	-0.187984	0.057	0.11914
276	RB	Glut1	SLC2A1	-2.59745	0.00949892	0.0360735	-0.100866	0.186	0.406067
277	RB	Glut2	SLC2A2	-0.0740294	0.913194	0.267049	-0.129409	0.156	0.285647
278	RB	Glut3	SLC2A14	-0.522106	0.581615	0.231179	-0.0343013	0.402	0.77802
279	RB	Glut5	SLC2A5	0.951876	0.328473	0.174633	0.0234758	0.433	0.847035
280	RB	Glutathione peroxidase 3	GPX3	-0.609872	0.523437	0.217601	-0.0556687	0.344	0.647149
281	RB	Glypican 3	GPC3	-0.96947	0.319961	0.17247	-0.0450027	0.355	0.711436
282	RB	Glypican 5	GPC5	0.109507	0.88723	0.263378	-0.135292	0.128	0.264126
283	RB	GM-CSF	CSF2	0.372805	0.687019	0.243567	-0.0166014	0.439	0.891501
284	RB	GM-CSF R alpha	CSF2RA	0.48017	0.610458	0.233933	-0.212062	0.04	0.0780024
285	RB	GREMLIN	GREM1	2.34298	0.0190328	0.0546917	0.187328	0.065	0.120456
286	RB	GRO	CXCL1	1.81884	0.0668975	0.0869624	0.141865	0.126	0.241401
287	RB	Growth Hormone (GH)	GH1	0.696696	0.469179	0.207968	-0.0690809	0.308	0.569868
288	RB	Growth Hormone R (GHR)	GHR	-0.210087	0.809105	0.252533	-0.151184	0.114	0.211548
289	RB	HB-EGF	HBEGF	1.19281	0.224193	0.15084	-0.105536	0.204	0.384569
290	RB	HCC-4/ CCL16	CCL16	-2.20722	0.0269484	0.0668776	-0.290321	0.013	0.0147679
291	RB	Hepassocin	FGL1	-0.231705	0.792561	0.252001	-0.184387	0.07	0.1265
292	RB	HGF	HGF	0.343183	0.70871	0.245414	-0.205188	0.05	0.0883822
293	RB	HGFR	MET	3.0849	0.0021987	0.0232559	0.10503	0.208	0.386864
294	RB	HRG-alpha	NRG1	-0.813048	0.401241	0.192164	-0.154781	0.109	0.200756
295	RB	HVEM / TNFRSF14	TNFRSF14	-1.53417	0.120526	0.116125	-0.0909622	0.228	0.45392
296	RB	I-309	CCL1	-0.317764	0.727517	0.249291	-0.0401481	0.379	0.741409
297	RB	I-TAC / CXCL11	CXCL11	2.4784	0.0132365	0.0442456	0.145036	0.127	0.230933
298	RB	ICAM-1	ICAM1	-2.03374	0.041081	0.0731679	-0.0473946	0.346	0.696824
299	RB	ICAM-2	ICAM2	0.214154	0.805987	0.252417	0.140873	0.131	0.244742
300	RB	ICAM-3 (CD50)	ICAM3	-0.0170845	0.9697	0.274791	0.106093	0.204	0.38205
301	RB	ICAM-5	ICAM5	-1.6227	0.10107	0.111279	-0.10526	0.188	0.385818
302	RB	IFN-alpha / beta R1	IFNAR1	-1.35891	0.167617	0.133924	0.0141741	0.433	0.907288
303	RB	IFN-alpha / beta R2	IFNAR2	1.58285	0.109512	0.112812	0.130969	0.145	0.279833
304	RB	IFN-beta	IFNB1	0.415196	0.656378	0.241784	0.0499991	0.301	0.681038
305	RB	IFN-gamma	IFNG	1.31454	0.181622	0.137723	0.126663	0.163	0.296081
306	RB	IFN-gamma R1	IFNGR1	-0.6625	0.490155	0.213773	0.0518594	0.346	0.669844
307	RB	IGF-I	IGF1	0.731167	0.448396	0.203445	0.114473	0.178	0.345366
308	RB	IGF-I SR	IGF1R	0.0147832	0.97352	0.275397	-0.252	0.017	0.0353339
309	RB	IGF-II	IGF2	-0.491359	0.602693	0.233933	-0.0295352	0.428	0.808228
310	RB	IGF-II R	IGF2R	-0.17305	0.837632	0.256463	0.0225899	0.425	0.852742
311	RB	IGFBP-1	IGFBP1	-1.50338	0.127918	0.119468	-0.130047	0.162	0.283259
312	RB	IGFBP-2	IGFBP2	-0.990035	0.310175	0.171636	-0.0632696	0.306	0.602825
313	RB	IGFBP-3	IGFBP3	1.60745	0.104233	0.112211	0.0643326	0.278	0.596734
314	RB	IGFBP-4	IGFBP4	0.757089	0.433077	0.20038	-0.131022	0.137	0.279636
315	RB	IGFBP-6	IGFBP6	-1.54007	0.119148	0.116125	-0.278857	0.008	0.0194051
316	RB	IGFBP-rp1 / IGFBP-7	IGFBP7	-0.961638	0.323734	0.173284	-0.206764	0.051	0.08591
317	RB	IL-1 alpha	IL1A	0.47635	0.61312	0.233933	0.0134831	0.45	0.91179
318	RB	IL-1 beta	IL1B	-0.482454	0.608869	0.233933	-0.144806	0.111	0.231683
319	RB	IL-1 F10 / IL-1HY2	IL1F10	-1.46094	0.138697	0.121484	-0.0210485	0.389	0.862689
320	RB	IL-1 F5 / FIL1delta	IL36RN	-2.48389	0.0130375	0.0442456	-0.259386	0.015	0.0301312
321	RB	IL-1 F6 / FIL1 epsilon	IL36A	-1.68878	0.0883225	0.104451	-0.148762	0.128	0.219043
322	RB	IL-1 F7 / FIL1 zeta	IL37	-1.68703	0.0886411	0.104451	-0.18506	0.06	0.125096
323	RB	IL-1 F8 / FIL1 eta	IL36B	-1.07191	0.273159	0.161521	-0.217466	0.034	0.0705445
324	RB	IL-1 F9 / IL-1 H1	IL36G	-1.57116	0.112085	0.114742	-0.372247	0.001	0.0015075
325	RB	IL-1 R3 / IL-1 R AcP	IL1RAP	-1.62192	0.10123	0.111279	-0.128435	0.153	0.289321
326	RB	IL-1 R4 /ST2	IL1RL1	-1.55269	0.116241	0.116093	-0.173083	0.081	0.151891
327	RB	IL-1 R6 / IL-1 Rrp2	IL1RL2	-1.01419	0.298924	0.168234	-0.121029	0.15	0.318258
328	RB	IL-1 R8	IL1RAPL1	-0.344256	0.707921	0.245414	-0.0216332	0.424	0.858913
329	RB	IL-1 R9	IL1RAPL2	0.463858	0.621864	0.233933	0.0401127	0.373	0.741629
330	RB	IL-1 ra	IL1RN	-0.813451	0.401017	0.192164	-0.164295	0.091	0.174115
331	RB	IL-1 sRI	IL1R1	0.0222939	0.961534	0.272949	0.120799	0.152	0.319187
332	RB	IL-1 sRII	IL1R2	-2.08433	0.0363796	0.0695462	-0.0903952	0.233	0.45675
333	RB	IL-10	IL10	-0.0461582	0.93446	0.268907	-0.0246098	0.439	0.839742
334	RB	IL-10 R alpha	IL10RA	-0.849122	0.381439	0.188579	-0.206428	0.05	0.0864331
335	RB	IL-10 R beta	IL10RB	-0.807383	0.404396	0.192549	-0.0714374	0.292	0.556749
336	RB	IL-11	IL11	-0.92654	0.340982	0.176741	-0.0031183	0.486	0.979561
337	RB	IL-12 p40	IL12B	1.21988	0.214159	0.146485	-0.0318031	0.394	0.793816
338	RB	IL-12 p70	IL12A	-0.355656	0.699548	0.245018	0.0191618	0.466	0.874893
339	RB	IL-12 R beta 1	IL12RB1	-2.14007	0.0317969	0.0695462	0.0645452	0.312	0.595519
340	RB	IL-12 R beta 2	IL12RB2	-1.66379	0.0929743	0.107956	0.062047	0.273	0.609864
341	RB	IL-13	IL13	-0.588302	0.53746	0.219796	0.0639428	0.288	0.598965
342	RB	IL-13 R alpha 1	IL13RA1	-1.65394	0.0948627	0.108245	-0.0529225	0.336	0.66348
343	RB	IL-13 R alpha 2	IL13RA2	-1.0931	0.264088	0.16109	-0.102585	0.211	0.398074
344	RB	IL-15	IL15	0.200217	0.816683	0.253825	-0.112436	0.182	0.354076
345	RB	IL-15 R alpha	IL15RA	0.602465	0.52823	0.217934	0.0416541	0.372	0.732067
346	RB	IL-16	IL16	-1.91297	0.0542939	0.0792084	0.0716677	0.277	0.555474
347	RB	IL-17	IL17A	-1.86104	0.0609657	0.0805297	-0.00756542	0.459	0.950437
348	RB	IL-17B	IL17B	-0.506107	0.59254	0.233933	0.105544	0.164	0.384533
349	RB	IL-17B R	IL17RB	0.53688	0.571611	0.229474	-0.0431069	0.357	0.723092
350	RB	IL-17C	IL17C	0.39436	0.671376	0.241784	-0.00258677	0.499	0.983044
351	RB	IL-17D	IL17D	-1.05985	0.278418	0.162287	-0.100725	0.188	0.40673
352	RB	IL-17E	IL25	-1.03052	0.291474	0.166345	-0.0661575	0.276	0.586342
353	RB	IL-17F	IL17F	0.616556	0.519134	0.216806	-0.0845484	0.232	0.486496
354	RB	IL-17R	IL17RA	-1.34833	0.170878	0.135209	-0.184068	0.068	0.127169
355	RB	IL-17RC	IL17RC	0.148536	0.856677	0.258887	-0.0777094	0.264	0.522547
356	RB	IL-17RD	IL17RD	0.262737	0.768904	0.252001	-0.0673092	0.296	0.579827
357	RB	IL-18 BPa	IL18BP	-1.36912	0.164524	0.133697	-0.102231	0.186	0.399715
358	RB	IL-18 R alpha /IL-1 R5	IL18R1	-1.49228	0.130668	0.119567	-0.0675927	0.313	0.578228
359	RB	IL-18 R beta/AcPL	IL18RAP	-1.24171	0.206314	0.144278	-0.055651	0.338	0.647254
360	RB	IL-19	IL19	0.326153	0.72129	0.247869	0.0611966	0.28	0.614781
361	RB	IL-2	IL2	0.552223	0.561312	0.225893	0.108662	0.187	0.370564
362	RB	IL-2 R alpha	IL2RA	-1.50747	0.126918	0.119468	-0.0589465	0.344	0.627873
363	RB	IL-2 R beta/CD122	IL2RB	-1.99437	0.0450389	0.0754292	-0.0821388	0.251	0.499046
364	RB	IL-2 R gamma	IL2RG	-1.25249	0.202518	0.144221	-0.0349568	0.382	0.773889
365	RB	IL-20	IL20	-0.0518039	0.929622	0.268457	0.0546234	0.331	0.653346
366	RB	IL-20 R alpha	IL20RA	-0.278586	0.756885	0.250448	-0.0603998	0.305	0.619403
367	RB	IL-20 R beta	IL20RB	0.113512	0.884089	0.263378	-0.168902	0.076	0.162187
368	RB	IL-21	IL21	0.483595	0.608076	0.233933	0.172162	0.057	0.154117
369	RB	IL-21 R	IL22RA1	0.782568	0.418388	0.195238	0.157279	0.098	0.193495
370	RB	IL-22	IL22	0.312075	0.73175	0.249422	0.0454811	0.332	0.708505
371	RB	IL-22 BP	IL22RA2	1.54323	0.118414	0.116125	0.244113	0.019	0.0416957
372	RB	IL-22 R	IL22RA1	-0.473832	0.614878	0.233933	0.0923973	0.199	0.4468
373	RB	IL-23	IL23A	1.63992	0.0976042	0.109498	0.0999982	0.185	0.41014
374	RB	IL-23 R	IL23R	0.354921	0.700086	0.245018	0.112985	0.166	0.351715
375	RB	IL-24	IL24	1.30139	0.185922	0.139577	0.111798	0.178	0.356831
376	RB	IL-26	IL26	0.708803	0.461841	0.206683	0.17101	0.083	0.156933
377	RB	IL-27	IL27	1.13524	0.246659	0.157815	0.072341	0.264	0.551756
378	RB	IL-28A	IL28A	-1.46793	0.136874	0.120531	-0.167662	0.076	0.165337
379	RB	IL-29	IL29	2.87276	0.00424004	0.028438	0.236743	0.027	0.0484711
380	RB	IL-3	IL3	0.240388	0.785933	0.252001	0.0611435	0.311	0.615089
381	RB	IL-3 R alpha	IL3RA	-0.292943	0.746061	0.249669	0.0112861	0.472	0.926119
382	RB	IL-31	IL31	4.38087	2.18339e-05	0.00237839	0.354848	0.002	0.00257691
383	RB	IL-31 RA	IL31RA	2.64292	0.0083561	0.0349945	0.192254	0.049	0.110833
384	RB	IL-4	IL4	-0.335074	0.71469	0.246963	-0.0770361	0.253	0.526167
385	RB	IL-4 R	IL4R	-0.0718969	0.914665	0.267049	-0.243139	0.024	0.0425438
386	RB	IL-5	IL5	0.681764	0.478287	0.210496	0.0274446	0.455	0.82157
387	RB	IL-5 R alpha	IL5RA	0.188014	0.826075	0.25481	-0.188267	0.058	0.118574
388	RB	IL-6	IL6	1.96863	0.0477954	0.0760048	0.00589996	0.469	0.961338
389	RB	IL-6 R	IL6R	1.7067	0.0850992	0.104451	0.0558459	0.377	0.646101
390	RB	IL-7	IL7	1.42324	0.148867	0.128761	0.0275686	0.415	0.820777
391	RB	IL-7 R alpha	IL7R	-0.172966	0.837697	0.256463	-0.116245	0.163	0.337902
392	RB	IL-8	IL8	2.25887	0.023653	0.0645115	0.117627	0.163	0.33215
393	RB	IL-9	IL9	-0.632531	0.508938	0.2154	0.0524264	0.343	0.666447
394	RB	Inhibin A	INHBA	3.82613	0.000164129	0.00448049	0.240694	0.028	0.0447347
395	RB	Inhibin B	INHBB	2.87783	0.00417445	0.028438	0.244698	0.017	0.0411936
396	RB	INSL3	INSL3	0.646569	0.500087	0.213773	-0.0160344	0.425	0.895185
397	RB	INSRR	INSRR	1.49364	0.130329	0.119567	0.0885799	0.218	0.465877
398	RB	Insulin	INS	1.24463	0.205282	0.144278	0.176007	0.068	0.144987
399	RB	Insulin R	INSR	2.00483	0.0439583	0.0754292	0.174802	0.069	0.147803
400	RB	Insulysin / IDE	IDE	-0.744504	0.440471	0.201524	-0.0986162	0.208	0.416672
401	RB	IP-10	CXCL10	0.627014	0.512444	0.216135	-0.000318917	0.486	0.997909
402	RB	Kininostatin / kininogen	KNG1	2.16159	0.0301743	0.0695462	0.17668	0.07	0.143431
403	RB	Kremen-1	KREMEN1	1.08638	0.26694	0.161521	0.0450736	0.339	0.711002
404	RB	Kremen-2	KREMEN2	1.64408	0.0967835	0.109327	0.283677	0.009	0.0173228
405	RB	L-Selectin (CD62L)	SELL	-0.408813	0.660958	0.241784	-0.0960826	0.211	0.428802
406	RB	Latent TGF-beta bp1	LTBP1	0.396314	0.669964	0.241784	-0.0158042	0.428	0.896681
407	RB	LBP	LBP	-0.272257	0.761677	0.251525	0.0435853	0.331	0.720145
408	RB	LECT2	LECT2	2.14185	0.0316601	0.0695462	0.370298	0	0.00160317
409	RB	Lefty - A	LEFTY2	-1.08064	0.269396	0.161521	-0.0250527	0.436	0.836897
410	RB	Leptin (OB)	LEP	0.937122	0.335719	0.175681	0.114509	0.169	0.345216
411	RB	Leptin R	LEPR	-0.232897	0.791651	0.252001	-0.0047306	0.469	0.968997
412	RB	LFA-1 alpha	ITGAL	-2.13014	0.0325709	0.0695462	-0.105296	0.195	0.385657
413	RB	LH (Luteinizing Hormone)	LHB	1.41979	0.149827	0.128761	0.214383	0.035	0.0747257
414	RB	LIF	LIF	0.363291	0.69396	0.244441	-0.0217218	0.416	0.858341
415	RB	LIF R alpha	LIFR	0.485936	0.60645	0.233933	0.0531705	0.342	0.661998
416	RB	LIGHT / TNFSF14	TNFSF14	-0.969775	0.319814	0.17247	-0.0966141	0.196	0.426241
417	RB	Lipocalin-1	LCN1	1.07411	0.272206	0.161521	0.0465087	0.339	0.702224
418	RB	LOX	LOX	0.302954	0.738559	0.249422	0.019011	0.441	0.875869
419	RB	LRP-1	LRP1	-0.908676	0.35	0.178589	-0.0568204	0.324	0.640349
420	RB	LRP-6	LRP6	1.02029	0.296125	0.16783	0.00327776	0.487	0.978516
421	RB	Lymphotactin/ XCL1	XCL1	0.248502	0.779743	0.252001	-0.00226785	0.486	0.985134
422	RB	Lymphotoxin beta / TNFSF3	LTB	1.21856	0.21464	0.146485	0.120391	0.161	0.320834
423	RB	Lymphotoxin beta R / TNFRSF3	LTBR	1.87252	0.0594368	0.0803296	0.241048	0.027	0.0444115
424	RB	M-CSF R	CSF1R	0.0585275	0.9243	0.268457	-0.118336	0.181	0.329225
425	RB	MAC-1	ITGAM	1.65238	0.095165	0.108245	0.0877021	0.249	0.470325
426	RB	MCP-1	CCL2	0.751306	0.436464	0.201378	-0.0124378	0.448	0.918604
427	RB	MCP-2	CCL8	0.967594	0.320862	0.17247	0.139579	0.12	0.249145
428	RB	MCP-3	CCL7	-2.64206	0.00837676	0.0349945	-0.131535	0.122	0.277738
429	RB	MCP-4 / CCL13	CCL13	-0.462653	0.62271	0.233933	0.0282773	0.39	0.81625
430	RB	MDC	CCL22	1.69315	0.0875288	0.104451	-0.00722878	0.474	0.95264
431	RB	MFG-E8	MFGE8	0.0572253	0.925298	0.268457	-0.0829184	0.267	0.494967
432	RB	MFRP	MFRP	0.396228	0.670026	0.241784	0.0129339	0.468	0.915369
433	RB	MIF	MIF	-0.161146	0.84686	0.257345	0.0241137	0.432	0.842931
434	RB	MIG	CXCL9	-0.34547	0.707027	0.245414	0.0703212	0.285	0.562945
435	RB	MIP 2	CXCL2	-0.920263	0.344131	0.177435	-0.0622597	0.309	0.608637
436	RB	MIP-1a	CCL3	-0.356413	0.698993	0.245018	-0.0952321	0.224	0.432918
437	RB	MIP-1b	CCL4	0.231941	0.792381	0.252001	0.0498755	0.348	0.681784
438	RB	MIP-1d	CCL15	-0.497506	0.59845	0.233933	0.0791268	0.27	0.514966
439	RB	MIP-3 alpha	CCL20	-0.464552	0.621377	0.233933	-0.111639	0.188	0.357521
440	RB	MIP-3 beta	CCL19	-0.13889	0.86421	0.260042	-0.176308	0.075	0.14429
441	RB	MMP-1	MMP1	-0.520192	0.582917	0.231179	-0.121277	0.144	0.31726
442	RB	MMP-10	MMP10	0.0358827	0.944384	0.269952	-0.0339824	0.39	0.780031
443	RB	MMP-11 /Stromelysin-3	MMP11	1.51838	0.124274	0.11766	0.219929	0.024	0.0673409
444	RB	MMP-12	MMP12	0.757368	0.432914	0.20038	0.0685494	0.262	0.572848
445	RB	MMP-13	MMP13	-1.06171	0.277602	0.162287	-0.0908204	0.237	0.454627
446	RB	MMP-14	MMP14	-0.641987	0.502965	0.213773	-0.0307223	0.396	0.800676
447	RB	MMP-15	MMP15	0.604099	0.527171	0.217934	0.100211	0.21	0.40914
448	RB	MMP-16 / MT3-MMP	MMP16	0.0119444	0.978379	0.276294	0.0103648	0.473	0.932135
449	RB	MMP-19	MMP19	0.305255	0.736839	0.249422	0.0450736	0.375	0.711002
450	RB	MMP-2	MMP2	-1.37943	0.161447	0.132883	-0.0328839	0.397	0.786971
451	RB	MMP-20	MMP20	0.919553	0.344489	0.177435	-0.0535426	0.326	0.659778
452	RB	MMP-24 / MT5-MMP	MMP24	0.435082	0.642192	0.237977	0.0392799	0.358	0.746811
453	RB	MMP-25 / MT6-MMP	MMP28	-0.763409	0.429398	0.199806	0.0405202	0.353	0.739098
454	RB	MMP-3	MMP3	-1.32454	0.178392	0.136251	-0.0243794	0.405	0.841223
455	RB	MMP-7	MMP7	-0.124489	0.875484	0.262632	-0.0195425	0.444	0.872428
456	RB	MMP-8	MMP8	-0.412501	0.65831	0.241784	-0.129161	0.157	0.28658
457	RB	MMP-9	MMP9	-2.87821	0.00416958	0.028438	-0.0370121	0.381	0.76098
458	RB	MSP alpha Chain	MST1	1.12695	0.250027	0.158172	0.0190641	0.446	0.875525
459	RB	MSPbeta-chain	MST1	0.729029	0.449673	0.203461	0.0421147	0.349	0.729218
460	RB	Musk	MUSK	0.820344	0.397197	0.191911	0.128825	0.134	0.287848
461	RB	NCAM-1 / CD56	NCAM1	0.154056	0.852375	0.258541	-0.0629684	0.284	0.604556
462	RB	Neuritin	NRN1	-0.716316	0.457306	0.205777	0.109221	0.198	0.368092
463	RB	Neuropilin-2	NRP2	-1.36252	0.166518	0.133697	-0.0387307	0.379	0.750235
464	RB	Neurturin	NRTN	1.30295	0.185408	0.139577	-0.0697719	0.28	0.566006
465	RB	NGF R	NGFR	-1.68849	0.0883755	0.104451	-0.205241	0.049	0.0882979
466	RB	NOV / CCN3	NOV	1.28487	0.191416	0.141583	0.0212966	0.443	0.861086
467	RB	NRG1 Isoform GGF2	NRG1	-1.88201	0.0581971	0.0803296	-0.126309	0.145	0.297445
468	RB	NRG1-beta1 / HRG1-beta1	NRG1	0.641841	0.503057	0.213773	-0.0397583	0.357	0.743833
469	RB	NRG2	NRG2	1.99349	0.0451308	0.0754292	0.138445	0.124	0.253049
470	RB	NRG3	NRG3	2.23469	0.0251503	0.0645115	0.252192	0.017	0.0351892
471	RB	NT-3	NTF3	0.209409	0.809625	0.252533	0.0561825	0.326	0.644111
472	RB	NT-4	NTF4	-1.41583	0.150936	0.128761	-0.0947006	0.226	0.435502
473	RB	OSM	OSM	1.3922	0.157695	0.131782	0.0160344	0.469	0.895185
474	RB	Osteoactivin / GPNMB	GPNMB	-0.531771	0.575061	0.229733	-0.133414	0.141	0.270875
475	RB	Osteocalcin	BGLAP	-0.447213	0.633595	0.236844	-0.140183	0.132	0.247084
476	RB	Osteocrin	OSTN	0.115892	0.882223	0.263378	-0.0796406	0.242	0.512232
477	RB	Osteonectin	SPARC	-0.969412	0.319988	0.17247	-0.0203044	0.408	0.867498
478	RB	Osteoprotegerin / TNFRSF11B	TNFRSF11B	2.61826	0.00895986	0.0349945	0.23878	0.027	0.0465135
479	RB	OX40 Ligand / TNFSF4	TNFSF4	0.454985	0.628107	0.235421	0.0690809	0.288	0.569868
480	RB	P-selectin	SELP	-0.0779878	0.910481	0.267049	0.00972696	0.471	0.936302
481	RB	PARC / CCL18	CCL18	1.5527	0.116238	0.116093	0.196913	0.049	0.102286
482	RB	PD-ECGF	TYMP	-1.32312	0.178849	0.136251	-0.0905547	0.212	0.455953
483	RB	PDGF R alpha	PDGFRA	1.36401	0.166067	0.133697	0.0166545	0.439	0.891155
484	RB	PDGF R beta	PDGFRB	1.5469	0.117566	0.116125	0.0182846	0.427	0.880577
485	RB	PDGF-AA	PDGFA	2.0322	0.0412302	0.0731679	0.126096	0.138	0.298266
486	RB	PDGF-AB	PDGFA	-0.881894	0.363883	0.183954	0.0699668	0.297	0.564919
487	RB	PDGF-BB	PDGFB	0.0839941	0.906356	0.267049	0.0690809	0.29	0.569868
488	RB	PDGF-C	PDGFC	2.36374	0.0180239	0.0534184	0.15712	0.093	0.193953
489	RB	PDGF-D	PDGFD	-0.908878	0.349897	0.178589	0.0185326	0.435	0.878969
490	RB	PECAM-1 /CD31	PECAM1	2.96173	0.00324202	0.028438	0.316968	0.002	0.0075062
491	RB	PEDF	SERPINF1	-1.07781	0.270612	0.161521	-0.119151	0.176	0.325881
492	RB	Pentraxin3 / TSG-14	PTX3	-0.480344	0.610337	0.233933	-0.0398827	0.378	0.743059
493	RB	Persephin	PSPN	-2.1436	0.0315262	0.0695462	-0.314452	0.005	0.00802208
494	RB	PF4/ CXCL4	PF4	0.075452	0.912218	0.267049	0.0113215	0.461	0.925887
495	RB	PlGF	PGF	-0.64068	0.503788	0.213773	-0.0369058	0.401	0.761646
496	RB	PLUNC	BPIFA1	-1.75068	0.0775619	0.0969771	-0.192378	0.069	0.110598
497	RB	Pref-1	DLK1	-0.647647	0.499411	0.213773	-0.0331496	0.398	0.785291
498	RB	Progranulin	GRN	-1.18561	0.226916	0.15084	-0.199996	0.041	0.0969189
499	RB	Prohibitin	PHB	-1.03591	0.289047	0.165537	-0.0141918	0.443	0.907173
500	RB	Prolactin	PRL	-0.813462	0.401011	0.192164	-0.160628	0.089	0.184061
501	RB	PYY	PYY	-2.25824	0.023691	0.0645115	-0.0384118	0.37	0.752226
502	RB	RANK / TNFRSF11A	TNFRSF11A	-0.82676	0.393659	0.191846	-0.0194008	0.418	0.873345
503	RB	RANTES	CCL5	-1.22735	0.21145	0.14552	-0.0365514	0.369	0.763868
504	RB	RBP4	RBP4	-1.56777	0.112841	0.114798	-0.0839283	0.239	0.489709
505	RB	RELM beta	RETNLB	-0.249136	0.779259	0.252001	0.0634739	0.326	0.601653
506	RB	RELT / TNFRSF19L	RELT	0.467483	0.619321	0.233933	0.0613029	0.321	0.614165
507	RB	Resistin	RETN	-0.911698	0.348462	0.178589	-0.00721106	0.464	0.952756
508	RB	ROBO4	ROBO4	1.165	0.234847	0.153251	0.113198	0.189	0.350804
509	RB	SAA	SAA1	0.844928	0.383719	0.188739	0.0311653	0.392	0.797862
510	RB	SCF	KITLG	-0.388457	0.675647	0.242406	-0.0402721	0.348	0.740638
511	RB	SCF R/CD117	KIT	-1.17558	0.230751	0.151181	-0.00761857	0.488	0.950089
512	RB	SDF-1 / CXCL12	CXCL12	0.192776	0.822407	0.254638	0.0279761	0.412	0.818173
513	RB	SEMA3A	SEMA3A	0.642049	0.502926	0.213773	0.120303	0.166	0.321193
514	RB	sFRP-1	SFRP1	0.97037	0.319529	0.17247	0.112418	0.179	0.354153
515	RB	sFRP-3	FRZB	0.532906	0.574294	0.229733	0.0829893	0.292	0.494597
516	RB	sFRP-4	SFRP4	-0.00971766	0.982288	0.276921	0.0376145	0.395	0.757209
517	RB	sgp130	IL6ST	0.999682	0.305648	0.170281	-0.00423451	0.454	0.972247
518	RB	SIGIRR	SIGIRR	1.22771	0.211321	0.14552	0.0922741	0.213	0.447408
519	RB	Siglec-5/CD170	SIGLEC5	-1.98668	0.0458467	0.0758518	-0.219751	0.043	0.0675674
520	RB	Siglec-9	SIGLEC9	-0.587308	0.538111	0.219796	-0.0812529	0.236	0.503701
521	RB	SLPI	SLPI	0.0414492	0.93881	0.268907	0.0288443	0.392	0.812632
522	RB	Soggy-1	DKKL1	0.184861	0.828506	0.25508	-0.110664	0.185	0.36176
523	RB	Sonic Hedgehog (Shh N-terminal)	SHH	0.472498	0.61581	0.233933	0.149926	0.11	0.215418
524	RB	Spinesin	TMPRSS5	0.623582	0.514633	0.216135	0.120923	0.156	0.318687
525	RB	Syndecan-3	SDC3	0.215056	0.805296	0.252417	-0.0350986	0.374	0.772997
526	RB	TACE	ADAM17	-1.5241	0.122906	0.117041	-0.274162	0.011	0.0216358
527	RB	TACI / TNFRSF13B	TNFRSF13B	1.27466	0.194871	0.141859	-0.00423451	0.484	0.972247
528	RB	Tarc	CCL17	0.148866	0.856419	0.258887	0.0603639	0.318	0.619612
529	RB	TCCR / WSX-1	IL27RA	0.36938	0.689515	0.243924	0.00230329	0.504	0.984902
530	RB	TECK/ CCL25	CCL25	-0.387497	0.676343	0.242406	-0.106093	0.186	0.38205
531	RB	TFPI	TFPI	0.252659	0.776575	0.252001	0.0605942	0.322	0.618274
532	RB	TGF-alpha	TGFA	-1.92059	0.0533628	0.0789765	-0.0388547	0.369	0.749462
533	RB	TGF-beta 2	TGFB2	-0.100765	0.894085	0.264817	0.0577422	0.325	0.634927
534	RB	TGF-beta 3	TGFB3	-0.117955	0.880605	0.263378	-0.00274623	0.492	0.981999
535	RB	TGF-beta RI / ALK-5	TGFBR1	0.398221	0.668587	0.241784	0.121933	0.148	0.314632
536	RB	TGF-beta RII	TGFBR2	0.943676	0.332488	0.175109	0.168636	0.086	0.162858
537	RB	TGF-beta RIII	TGFBR3	-0.0784219	0.910184	0.267049	0.0987225	0.211	0.416167
538	RB	Thrombopoietin (TPO)	THPO	-1.12935	0.24905	0.158172	0.0545525	0.335	0.653767
539	RB	Thrombospondin (TSP)	THBS1	-1.26211	0.199173	0.143975	-0.0596375	0.331	0.62384
540	RB	Thrombospondin-2	THBS2	-0.393974	0.671655	0.241784	-0.0779752	0.243	0.521121
541	RB	Thrombospondin-4	THBS4	1.94225	0.0507836	0.0789765	0.111408	0.17	0.35852
542	RB	Thymopoietin	TMPO	1.33827	0.174024	0.135209	0.0507609	0.344	0.676445
543	RB	Tie-1	TIE1	0.332388	0.716675	0.247127	0.136	0.14	0.261608
544	RB	Tie-2	TEK	-2.72054	0.00667681	0.0340135	-0.10425	0.2	0.390418
545	RB	TIMP-1	TIMP1	-0.796797	0.41033	0.194245	-0.0302439	0.41	0.803717
546	RB	TIMP-2	TIMP2	0.646366	0.500214	0.213773	0.116794	0.16	0.335609
547	RB	TIMP-3	TIMP3	1.01202	0.29992	0.168234	0.0605411	0.33	0.618583
548	RB	TIMP-4	TIMP4	1.87564	0.0590272	0.0803296	0.0864796	0.234	0.476559
549	RB	TMEFF1 / Tomoregulin-1	TMEFF1	0.291813	0.74691	0.249669	0.03827	0.352	0.753111
550	RB	TMEFF2	TMEFF2	0.223931	0.798503	0.252001	-0.0444627	0.339	0.71475
551	RB	TNF RI / TNFRSF1A	TNFRSF1A	-2.89419	0.00397077	0.028438	-0.304335	0.006	0.0104228
552	RB	TNF RII / TNFRSF1B	TNFRSF14	-1.91011	0.0546459	0.0792084	-0.321858	0.001	0.00658609
553	RB	TNF-alpha	TNF	-0.809868	0.40301	0.192448	-0.0830424	0.245	0.49432
554	RB	TNF-beta	LTA	-1.88034	0.0584133	0.0803296	-0.190943	0.059	0.113334
555	RB	TRAIL R1 / DR4 / TNFRSF10A	TNFRSF10A	-3.25553	0.00126957	0.0207945	-0.242253	0.023	0.0433271
556	RB	TRAIL R2/ DR5 / TNFRSF10B	TNFRSF10B	-2.85234	0.00451419	0.028438	-0.339274	0	0.00406324
557	RB	TRAIL R3 / TNFRSF10C	TNFRSF10C	-3.68651	0.000281243	0.00658076	-0.323878	0.003	0.00623598
558	RB	TRAIL R4 / TNFRSF10D	TNFRSF10D	-3.50944	0.000526268	0.0107748	-0.26401	0.017	0.0272138
559	RB	TRAIL/ TNFSF10	TNFSF10	-1.43172	0.146527	0.127659	-0.237239	0.026	0.0479883
560	RB	TRANCE	TNFSF11	-2.86132	0.00439172	0.028438	-0.183111	0.061	0.129192
561	RB	TREM-1	TREM1	0.72205	0.453856	0.204788	-0.0609486	0.293	0.616218
562	RB	TROY / TNFRSF19	TNFRSF19	-0.304209	0.73762	0.249422	0.0525327	0.327	0.665811
563	RB	TSG-6	TNFAIP6	-1.07324	0.272585	0.161521	0.00439397	0.492	0.971202
564	RB	TSH	TSHB	0.659184	0.492213	0.213773	-0.00129339	0.479	0.991522
565	RB	TSLP	TSLP	-0.305396	0.736733	0.249422	0.067947	0.285	0.576233
566	RB	TWEAK / TNFSF12	TNFSF12	-1.1806	0.228827	0.15084	0.0695593	0.273	0.567193
567	RB	TWEAK R / TNFRSF12	TNFRSF25	1.17934	0.229311	0.15084	0.038961	0.38	0.748799
568	RB	uPA	PLAU	-0.562212	0.554659	0.224873	-0.0111089	0.458	0.927275
569	RB	uPAR	PLAUR	0.258182	0.772369	0.252001	-0.0631633	0.306	0.603436
570	RB	Vasorin	VASN	-1.66674	0.0924162	0.107956	-0.144505	0.117	0.232665
571	RB	Vaspin	SERPINA12	0.619602	0.517179	0.216649	0.29739	0.012	0.0124127
572	RB	VCAM-1 (CD106)	VCAM1	-1.69819	0.0866181	0.104451	-0.0316259	0.388	0.794939
573	RB	VE-Cadherin	CDH5	-1.53024	0.12145	0.11633	-0.044046	0.378	0.717311
574	RB	VEGF	VEGFA	-0.445512	0.634798	0.236844	-0.111834	0.197	0.356677
575	RB	VEGF R2(KDR)	KDR	-4.10647	5.80833e-05	0.00237839	-0.390762	0.001	0.000824252
576	RB	VEGF R3	FLT4	-4.17389	4.52158e-05	0.00237839	-0.343981	0.003	0.00354922
577	RB	VEGF-B	VEGFB	-3.08257	0.00221556	0.0232559	-0.141121	0.115	0.243904
578	RB	VEGF-C	VEGFC	-2.6373	0.00849071	0.0349945	-0.177105	0.07	0.142455
579	RB	VEGF-D	FIGF	-2.00151	0.0442992	0.0754292	-0.21798	0.036	0.0698662
580	RB	VEGI/ TNFSF15	TNFSF15	-2.75884	0.00596384	0.0332233	-0.286352	0.006	0.0162517
581	RB	WIF-1	WIF1	-2.07327	0.0373672	0.0695462	-0.18561	0.057	0.12396
582	RB	WISP-1 / CCN4	WISP1	-1.39537	0.156775	0.131782	-0.183909	0.073	0.127504

## Sheet: Co-expression Analysis
	Data Sequence	84	11	83	72	178	278	149	144	175	347	143	51	107	31	62	54	80	505	261	97	2	572	9	85	545	531	129	184	8	89	33	48	76	43	17	29	27	527	30	60	50	53	297	402	403	401	410	381
Data Sequence	Gene	PTN	BMP10	OTOR	MME	CLU	SLC2A14	BMP2	CTNNB1	CMKLR1	IL17A	DEFB1	FGF3	WISP3	FUT4	CCL3L1	GALP	NODAL	RETNLB	GDF1	SORL1	AGRP	VCAM1	B2M	PRNP	TIMP1	TFPI	PLG	CRP	BDNF	C5	CD59	F13A1	NLGN2	CFD	C1S	C9	C7	TNFRSF13B	CCL23	JAG1	FGF1	FURIN	CXCL11	KNG1	KREMEN1	CXCL10	LEP	IL3RA
84	PTN	1	0.466495	0.471428	0.124876	0.0397564	-0.00935895	-0.0353076	-0.0841395	0.00136489	0.0765536	0.151276	0.16132	0.199026	0.0238449	0.268859	0.0612985	0.024478	-0.179738	-0.00788337	0.358968	0.154291	0.0124878	-0.393788	-0.280723	-0.284212	-0.182103	0.047561	-0.0383051	-0.224912	-0.0181479	0.0599449	-0.0691803	0.0600309	0.216874	-0.00492843	-0.212141	-0.198178	-0.10207	0.0189473	0.156273	0.0659732	-0.11003	-0.0297504	-0.0725399	-0.017595	-0.144801	-0.00922875	0.112323
11	BMP10	0.466495	1	0.638772	0.391217	0.223166	0.113497	0.163486	0.307159	0.15016	0.124468	0.0699528	0.172459	0.148621	0.153716	0.0230536	0.0637648	0.0303376	-0.142144	0.114838	0.148779	-0.135328	-0.156627	-0.349244	-0.250057	-0.108443	-0.10017	0.051565	0.112766	-0.0297238	0.0665844	0.247921	-0.00958972	0.0908798	0.285608	0.145523	-0.136441	-0.0670914	-0.0260642	0.314549	0.400548	0.494707	0.404869	0.243487	0.135339	0.0612069	0.0723574	0.256735	0.312334
83	OTOR	0.471428	0.638772	1	0.429553	-0.0613064	0.105969	-0.0558609	0.0887287	-0.0716268	0.096371	0.180898	0.160167	0.192866	0.0194375	0.201194	0.217067	0.0494894	0.0604032	0.248538	0.300486	-0.140277	0.0141075	-0.194234	-0.200301	-0.131491	-0.221972	0.0438644	-0.0211052	-0.0541002	-0.0364606	0.0860571	-0.104746	-0.0843658	0.179082	-0.00127906	-0.23327	-0.0308247	-0.0665	0.154014	0.11972	0.227029	0.138285	0.138049	0.123522	0.0725808	-0.0117178	0.177567	0.286771
72	MME	0.124876	0.391217	0.429553	1	0.173592	0.0999511	0.143156	0.182787	0.0325051	-0.0173491	-0.204989	-0.0805455	-0.067786	0.0442839	0.00248839	-0.0425579	-0.0818238	-0.0137905	0.0998768	0.154409	-0.094611	0.161277	-0.0327226	0.224814	-0.0423518	-0.0602842	-0.015358	-0.0919571	0.168099	0.00148389	0.195572	0.214569	0.016875	0.288003	0.295814	-0.210856	-0.119577	0.0755229	0.1752	0.217425	0.243971	0.318216	0.192147	0.149826	0.283783	0.32416	0.228181	0.275162
178	CLU	0.0397564	0.223166	-0.0613064	0.173592	1	0.381449	0.351944	0.281126	0.298829	0.195729	-0.194909	-0.068592	-0.103854	0.0270889	-0.0938321	-0.149621	-0.153893	-0.489109	-0.161814	-0.156388	0.015262	0.0208129	-0.0251083	-0.0593994	-0.133064	0.110332	0.0935	0.312772	0.0699724	0.135334	-0.0262748	-0.0245352	-0.0772839	0.210669	0.022337	-0.00146697	-0.134097	0.127793	0.132453	0.385536	0.296555	0.318206	-0.0148438	-0.0654495	-0.141731	-0.159529	0.0385371	-0.0540541
278	SLC2A14	-0.00935895	0.113497	0.105969	0.0999511	0.381449	1	0.467138	0.469758	0.508642	0.327392	0.0470193	-0.028507	0.0280411	0.0480311	0.194168	-0.0709445	-0.1124	-0.180483	0.160476	-0.0620219	0.053684	0.199228	-0.0110434	-0.141815	-0.148979	-0.072396	-0.132178	-0.0230346	-0.0681659	0.169092	0.0504393	0.0455625	-0.221598	-0.0999428	-0.0866556	-0.0913257	0.01394	0.257354	0.142318	0.390368	0.296335	0.23639	0.139679	0.0642976	0.0313038	-0.114648	-0.00874001	0.256088
149	BMP2	-0.0353076	0.163486	-0.0558609	0.143156	0.351944	0.467138	1	0.687185	0.622772	0.259102	-0.0811098	-0.126795	-0.0858571	0.127017	-0.0953357	-0.320689	-0.214672	-0.163092	0.0548255	-0.0867214	0.0967818	0.21998	-0.101866	-0.0378387	-0.125676	0.0237583	-0.0120917	0.123328	-0.0186731	0.157535	0.197388	0.231738	-0.108914	0.0615353	0.200351	-0.014548	0.022148	0.197181	0.201616	0.372692	0.319136	0.281642	0.194184	0.102294	0.208582	0.153221	0.12399	0.0255968
144	CTNNB1	-0.0841395	0.307159	0.0887287	0.182787	0.281126	0.469758	0.687185	1	0.64726	0.391198	0.0287142	-0.10019	-0.13358	0.0939015	-0.130654	-0.186655	-0.0975341	-0.0394688	0.232325	-0.0943406	-0.0875277	-0.00645478	-0.147499	-0.113388	0.0890556	0.181224	-0.0496415	0.247716	0.0637498	0.219881	0.30962	0.097141	-0.0321571	0.0393486	0.241542	0.0504013	0.20175	0.276225	0.379732	0.43027	0.412956	0.27962	0.4152	0.264324	0.233774	0.219679	0.34673	0.205353
175	CMKLR1	0.00136489	0.15016	-0.0716268	0.0325051	0.298829	0.508642	0.622772	0.64726	1	0.403699	-0.0189616	-0.125352	-0.0799232	-0.00172835	-0.143313	-0.294174	-0.174206	-0.241153	0.00207039	-0.103513	0.120703	0.142525	-0.0720035	-0.171227	0.0349149	0.178297	-0.0824793	0.0507762	-0.0628747	0.169735	0.130978	0.050599	-0.127378	0.0356025	0.146614	0.0272357	0.00190044	0.312202	0.252713	0.417268	0.326148	0.245645	0.21281	0.0823538	0.119957	0.120212	0.0176932	0.0677857
347	IL17A	0.0765536	0.124468	0.096371	-0.0173491	0.195729	0.327392	0.259102	0.391198	0.403699	1	0.431233	0.15648	0.13457	0.0953031	-0.0519234	-0.0437002	-0.0551642	-0.173911	0.129264	0.038949	-0.124053	0.143677	0.094536	-0.0903238	0.0544702	0.146243	-0.00638356	0.000278822	-0.208327	0.104289	-0.0662625	-0.0425232	-0.106973	-0.0259722	-0.220107	-0.205035	-0.197678	-0.0428357	-0.105616	-0.00251372	-0.0758947	-0.160372	-0.132667	-0.27439	-0.123234	-0.26478	-0.0867632	-0.0785211
143	DEFB1	0.151276	0.0699528	0.180898	-0.204989	-0.194909	0.0470193	-0.0811098	0.0287142	-0.0189616	0.431233	1	0.343389	0.293383	0.258858	0.182396	0.414843	0.288289	0.127474	0.363672	0.2979	-0.0369615	0.0615085	0.0112751	-0.14309	0.0421903	-0.16483	0.157527	0.0639153	-0.165492	0.18947	0.0341188	-0.000795255	0.0116337	-0.143458	-0.350799	-0.25356	-0.158101	-0.246632	-0.136485	-0.201619	-0.222377	-0.190167	-0.0625366	-0.175771	-0.0821937	-0.21302	-0.0704373	-0.182063
51	FGF3	0.16132	0.172459	0.160167	-0.0805455	-0.068592	-0.028507	-0.126795	-0.10019	-0.125352	0.15648	0.343389	1	0.477225	0.184741	-0.0336823	0.163086	0.0129215	0.0906979	0.172181	0.0314827	-0.174667	-0.177427	0.186882	0.217861	0.0710358	-0.00792854	0.188801	0.0321951	-0.129174	0.109168	-0.103435	-0.00121764	-0.0243621	-0.154629	-0.286246	-0.314005	-0.157122	-0.218669	-0.154186	-0.00439891	-0.115566	-0.0501017	0.00609935	-0.153355	-0.0410235	-0.127789	0.0905707	0.00466607
107	WISP3	0.199026	0.148621	0.192866	-0.067786	-0.103854	0.0280411	-0.0858571	-0.13358	-0.0799232	0.13457	0.293383	0.477225	1	0.228565	0.293583	0.199278	0.0520953	0.0695517	0.149036	0.194305	0.0963832	-0.0174219	-0.0619423	0.0413327	-0.0927998	-0.097324	0.130251	-0.068442	-0.343612	-0.0785551	-0.233358	-0.126711	-0.0385086	-0.0466496	-0.422369	-0.411972	-0.330695	-0.153923	-0.105931	-0.0327776	-0.186942	-0.0823679	-0.0225859	-0.0629379	-0.0553398	-0.182567	0.0138142	0.0575901
31	FUT4	0.0238449	0.153716	0.0194375	0.0442839	0.0270889	0.0480311	0.127017	0.0939015	-0.00172835	0.0953031	0.258858	0.184741	0.228565	1	0.352489	0.449822	0.32956	0.303853	0.387857	0.224113	0.159913	0.0552043	-0.0739666	0.10298	-0.10435	-0.00128405	0.117325	0.0938135	-0.191	-0.128271	-0.00795861	0.181387	0.0825631	-0.244611	-0.346903	-0.285133	-0.307996	-0.225677	-0.0697309	-0.135439	-0.204319	0.0931517	-0.0987921	-0.0162459	-0.0114688	0.0949765	0.0949958	0.0500865
62	CCL3L1	0.268859	0.0230536	0.201194	0.00248839	-0.0938321	0.194168	-0.0953357	-0.130654	-0.143313	-0.0519234	0.182396	-0.0336823	0.293583	0.352489	1	0.535075	0.307513	0.242272	0.30225	0.433017	0.25941	0.207416	-0.176845	-0.220418	-0.446951	-0.2922	0.104538	-0.0165996	-0.191208	-0.245572	-0.133884	-0.0955391	-0.0928827	-0.0853055	-0.260513	-0.161372	-0.189588	-0.273785	-0.166928	-0.114653	-0.32896	-0.229942	-0.169687	0.0838814	-0.0629406	-0.104314	-0.0518324	0.115432
54	GALP	0.0612985	0.0637648	0.217067	-0.0425579	-0.149621	-0.0709445	-0.320689	-0.186655	-0.294174	-0.0437002	0.414843	0.163086	0.199278	0.449822	0.535075	1	0.622975	0.484927	0.519204	0.392418	0.0164298	0.111887	-0.111846	0.0470161	-0.158435	0.0200779	0.374948	0.20715	0.134789	-0.0920067	-0.0457028	-0.0100844	0.217493	-0.159243	-0.303766	-0.182201	-0.129938	-0.302096	-0.172678	-0.418138	-0.365595	-0.0632781	-0.229626	-0.0340238	-0.143063	-0.145223	0.0176754	-0.039281
80	NODAL	0.024478	0.0303376	0.0494894	-0.0818238	-0.153893	-0.1124	-0.214672	-0.0975341	-0.174206	-0.0551642	0.288289	0.0129215	0.0520953	0.32956	0.307513	0.622975	1	0.392325	0.209681	0.176155	-0.195179	-0.113246	-0.0932022	-0.0230757	0.0603551	0.0825151	0.138733	0.12922	0.16095	-0.00288217	0.117155	-0.075932	0.25004	-0.162629	-0.246978	-0.0219894	-0.122514	-0.106453	0.0130137	-0.321395	-0.180932	0.118094	-0.026928	0.103097	-0.0589734	0.000985661	0.167015	0.149481
505	RETNLB	-0.179738	-0.142144	0.0604032	-0.0137905	-0.489109	-0.180483	-0.163092	-0.0394688	-0.241153	-0.173911	0.127474	0.0906979	0.0695517	0.303853	0.242272	0.484927	0.392325	1	0.571519	0.210796	0.00554164	0.0460922	0.0104331	0.207342	0.158224	0.163641	0.0489233	0.0141028	0.161965	-0.0227133	0.0678528	0.200008	0.124576	-0.214068	-0.135699	-0.0891335	0.0530029	-0.135714	-0.0711558	-0.370025	-0.261205	-0.0318196	0.00328703	0.142497	0.0669794	0.193657	0.179737	0.053917
261	GDF1	-0.00788337	0.114838	0.248538	0.0998768	-0.161814	0.160476	0.0548255	0.232325	0.00207039	0.129264	0.363672	0.172181	0.149036	0.387857	0.30225	0.519204	0.209681	0.571519	1	0.34357	0.089099	0.113907	-0.194993	0.0947156	-0.0133316	0.0986225	0.202146	0.231816	0.109405	0.089213	0.149417	0.208731	0.0410155	-0.101853	-0.0686742	-0.153583	0.0321009	-0.0192841	0.00210095	-0.0419831	-0.10326	0.0672726	0.106283	0.201172	0.233832	0.133613	0.228765	0.148305
97	SORL1	0.358968	0.148779	0.300486	0.154409	-0.156388	-0.0620219	-0.0867214	-0.0943406	-0.103513	0.038949	0.2979	0.0314827	0.194305	0.224113	0.433017	0.392418	0.176155	0.210796	0.34357	1	0.356639	0.361433	-0.205671	-0.0464769	-0.159617	-0.151672	0.153532	-0.0605871	-0.0475561	-0.107831	0.282066	0.267577	0.294112	0.158117	-0.0447096	-0.42695	-0.414522	-0.248712	-0.11649	-0.0577838	-0.146124	-0.0614214	0.0115343	-0.0319893	0.145857	0.0464553	-0.0458466	-0.0996583
2	AGRP	0.154291	-0.135328	-0.140277	-0.094611	0.015262	0.053684	0.0967818	-0.0875277	0.120703	-0.124053	-0.0369615	-0.174667	0.0963832	0.159913	0.25941	0.0164298	-0.195179	0.00554164	0.089099	0.356639	1	0.42023	-0.16516	0.0151012	-0.078024	-0.124379	-0.14284	-0.0761344	-0.11691	-0.0372919	0.109683	0.209109	-0.0466903	0.0925514	-0.0113138	-0.172707	-0.19269	-0.0149917	0.0225226	0.101134	-0.128881	-0.0203324	-0.0783769	-0.0230629	0.0197027	0.0327796	-0.236509	-0.239579
572	VCAM1	0.0124878	-0.156627	0.0141075	0.161277	0.0208129	0.199228	0.21998	-0.00645478	0.142525	0.143677	0.0615085	-0.177427	-0.0174219	0.0552043	0.207416	0.111887	-0.113246	0.0460922	0.113907	0.361433	0.42023	1	0.182917	0.162107	-0.149397	0.00525184	0.105383	-0.215947	-0.0140827	-0.027778	0.0954626	0.318787	-0.00859045	0.0588325	-0.126636	-0.41026	-0.330012	-0.268722	-0.339495	-0.175024	-0.231023	-0.108352	-0.378312	-0.426844	-0.234166	-0.238579	-0.448863	-0.410321
9	B2M	-0.393788	-0.349244	-0.194234	-0.0327226	-0.0251083	-0.0110434	-0.101866	-0.147499	-0.0720035	0.094536	0.0112751	0.186882	-0.0619423	-0.0739666	-0.176845	-0.111846	-0.0932022	0.0104331	-0.194993	-0.205671	-0.16516	0.182917	1	0.33124	0.170942	-0.033857	-0.160465	-0.283486	-0.0538066	-0.159116	-0.188845	-0.0192482	-0.382456	-0.306238	-0.233579	-0.107005	-0.114464	-0.0266308	-0.308728	-0.202566	-0.126369	-0.0963133	-0.148136	-0.190336	-0.198933	-0.0482079	-0.204744	-0.0985275
85	PRNP	-0.280723	-0.250057	-0.200301	0.224814	-0.0593994	-0.141815	-0.0378387	-0.113388	-0.171227	-0.0903238	-0.14309	0.217861	0.0413327	0.10298	-0.220418	0.0470161	-0.0230757	0.207342	0.0947156	-0.0464769	0.0151012	0.162107	0.33124	1	0.349027	0.268154	0.0894224	-0.0571438	0.290552	-0.0136204	0.0916898	0.375028	0.0837734	-0.194142	-0.0905679	-0.330887	-0.231912	0.0872152	-0.123406	-0.222823	-0.172137	0.0922444	-0.0892063	-0.16157	0.119607	0.182858	-0.00384838	-0.0770012
545	TIMP1	-0.284212	-0.108443	-0.131491	-0.0423518	-0.133064	-0.148979	-0.125676	0.0890556	0.0349149	0.0544702	0.0421903	0.0710358	-0.0927998	-0.10435	-0.446951	-0.158435	0.0603551	0.158224	-0.0133316	-0.159617	-0.078024	-0.149397	0.170942	0.349027	1	0.401688	-0.0254403	0.0378151	0.243653	0.140021	0.218431	0.168684	0.0826798	-0.0915451	0.0353347	-0.0942218	0.0120226	0.323789	0.134328	-0.0639744	0.0920391	0.202928	0.326519	0.183752	0.206161	0.188717	0.274653	0.0628886
531	TFPI	-0.182103	-0.10017	-0.221972	-0.0602842	0.110332	-0.072396	0.0237583	0.181224	0.178297	0.146243	-0.16483	-0.00792854	-0.097324	-0.00128405	-0.2922	0.0200779	0.0825151	0.163641	0.0986225	-0.151672	-0.124379	0.00525184	-0.033857	0.268154	0.401688	1	0.410846	0.25779	0.211004	0.199685	0.0457063	0.10913	0.274861	0.0647607	-0.107921	-0.109387	-0.0174082	0.0404419	-0.130294	-0.248822	-0.100585	0.0621394	-0.0434834	-0.0910459	-0.0389809	-0.00533359	0.22885	-0.0150675
129	PLG	0.047561	0.051565	0.0438644	-0.015358	0.0935	-0.132178	-0.0120917	-0.0496415	-0.0824793	-0.00638356	0.157527	0.188801	0.130251	0.117325	0.104538	0.374948	0.138733	0.0489233	0.202146	0.153532	-0.14284	0.105383	-0.160465	0.0894224	-0.0254403	0.410846	1	0.441951	0.12826	0.122652	0.0322853	0.0906949	0.336049	0.178459	-0.10847	-0.180694	-0.129338	-0.209367	-0.362488	-0.26214	-0.229632	-0.0220511	-0.185397	-0.117093	0.000147461	-0.137234	0.134685	-0.11068
184	CRP	-0.0383051	0.112766	-0.0211052	-0.0919571	0.312772	-0.0230346	0.123328	0.247716	0.0507762	0.000278822	0.0639153	0.0321951	-0.068442	0.0938135	-0.0165996	0.20715	0.12922	0.0141028	0.231816	-0.0605871	-0.0761344	-0.215947	-0.283486	-0.0571438	0.0378151	0.25779	0.441951	1	0.26495	0.257254	0.106557	-0.146117	0.104623	0.0681714	0.132488	0.263822	0.305935	0.161132	0.118625	-0.00346015	-0.0609992	-0.000625484	0.0837449	0.238137	0.108688	-0.00516589	0.155136	-0.107068
8	BDNF	-0.224912	-0.0297238	-0.0541002	0.168099	0.0699724	-0.0681659	-0.0186731	0.0637498	-0.0628747	-0.208327	-0.165492	-0.129174	-0.343612	-0.191	-0.191208	0.134789	0.16095	0.161965	0.109405	-0.0475561	-0.11691	-0.0140827	-0.0538066	0.290552	0.243653	0.211004	0.12826	0.26495	1	0.278942	0.274385	0.144749	0.306252	0.209619	0.307491	0.190839	0.158466	0.129097	0.131798	-0.0756127	0.149938	0.224137	0.195935	0.146628	0.181672	0.187765	0.139034	0.0321026
89	C5	-0.0181479	0.0665844	-0.0364606	0.00148389	0.135334	0.169092	0.157535	0.219881	0.169735	0.104289	0.18947	0.109168	-0.0785551	-0.128271	-0.245572	-0.0920067	-0.00288217	-0.0227133	0.089213	-0.107831	-0.0372919	-0.027778	-0.159116	-0.0136204	0.140021	0.199685	0.122652	0.257254	0.278942	1	0.319074	0.104602	0.219227	0.264641	0.130967	0.0411701	0.213829	0.0591606	0.185315	0.0599961	0.138115	0.138675	0.151061	-0.0173041	0.018862	-0.0285377	0.010584	-0.160717
33	CD59	0.0599449	0.247921	0.0860571	0.195572	-0.0262748	0.0504393	0.197388	0.30962	0.130978	-0.0662625	0.0341188	-0.103435	-0.233358	-0.00795861	-0.133884	-0.0457028	0.117155	0.0678528	0.149417	0.282066	0.109683	0.0954626	-0.188845	0.0916898	0.218431	0.0457063	0.0322853	0.106557	0.274385	0.319074	1	0.550706	0.334775	0.259391	0.359341	-0.0764048	0.108033	0.284797	0.334333	0.314574	0.38078	0.447782	0.328032	0.203743	0.312875	0.321069	0.25631	0.120413
48	F13A1	-0.0691803	-0.00958972	-0.104746	0.214569	-0.0245352	0.0455625	0.231738	0.097141	0.050599	-0.0425232	-0.000795255	-0.00121764	-0.126711	0.181387	-0.0955391	-0.0100844	-0.075932	0.200008	0.208731	0.267577	0.209109	0.318787	-0.0192482	0.375028	0.168684	0.10913	0.0906949	-0.146117	0.144749	0.104602	0.550706	1	0.389016	0.129784	0.159961	-0.323429	-0.2603	-0.025384	-0.0515509	0.106685	0.0953872	0.293722	0.100746	-0.100523	0.26851	0.269567	0.00250477	-0.0896129
76	NLGN2	0.0600309	0.0908798	-0.0843658	0.016875	-0.0772839	-0.221598	-0.108914	-0.0321571	-0.127378	-0.106973	0.0116337	-0.0243621	-0.0385086	0.0825631	-0.0928827	0.217493	0.25004	0.124576	0.0410155	0.294112	-0.0466903	-0.00859045	-0.382456	0.0837734	0.0826798	0.274861	0.336049	0.104623	0.306252	0.219227	0.334775	0.389016	1	0.307642	0.15276	-0.0890478	-0.165452	-0.175871	-0.129745	-0.199474	-0.0903223	0.063934	0.0101669	-0.0947921	0.102676	0.0206503	-0.00410684	-0.189257
43	CFD	0.216874	0.285608	0.179082	0.288003	0.210669	-0.0999428	0.0615353	0.0393486	0.0356025	-0.0259722	-0.143458	-0.154629	-0.0466496	-0.244611	-0.0853055	-0.159243	-0.162629	-0.214068	-0.101853	0.158117	0.0925514	0.0588325	-0.306238	-0.194142	-0.0915451	0.0647607	0.178459	0.0681714	0.209619	0.264641	0.259391	0.129784	0.307642	1	0.480729	0.0255136	-0.0250955	-0.0974039	0.0259718	0.157784	0.156506	0.173036	0.207498	0.0852148	0.134959	0.161007	0.0904546	-0.0174561
17	C1S	-0.00492843	0.145523	-0.00127906	0.295814	0.022337	-0.0866556	0.200351	0.241542	0.146614	-0.220107	-0.350799	-0.286246	-0.422369	-0.346903	-0.260513	-0.303766	-0.246978	-0.135699	-0.0686742	-0.0447096	-0.0113138	-0.126636	-0.233579	-0.0905679	0.0353347	-0.107921	-0.10847	0.132488	0.307491	0.130967	0.359341	0.159961	0.15276	0.480729	1	0.518116	0.453074	0.285	0.352112	0.312677	0.30886	0.160766	0.348999	0.38839	0.489685	0.5228	0.176747	0.0633134
29	C9	-0.212141	-0.136441	-0.23327	-0.210856	-0.00146697	-0.0913257	-0.014548	0.0504013	0.0272357	-0.205035	-0.25356	-0.314005	-0.411972	-0.285133	-0.161372	-0.182201	-0.0219894	-0.0891335	-0.153583	-0.42695	-0.172707	-0.41026	-0.107005	-0.330887	-0.0942218	-0.109387	-0.180694	0.263822	0.190839	0.0411701	-0.0764048	-0.323429	-0.0890478	0.0255136	0.518116	1	0.70373	0.253195	0.251394	0.0569263	0.0638313	-0.150481	0.099856	0.365558	0.150986	0.184851	0.0383046	0.0621066
27	C7	-0.198178	-0.0670914	-0.0308247	-0.119577	-0.134097	0.01394	0.022148	0.20175	0.00190044	-0.197678	-0.158101	-0.157122	-0.330695	-0.307996	-0.189588	-0.129938	-0.122514	0.0530029	0.0321009	-0.414522	-0.19269	-0.330012	-0.114464	-0.231912	0.0120226	-0.0174082	-0.129338	0.305935	0.158466	0.213829	0.108033	-0.2603	-0.165452	-0.0250955	0.453074	0.70373	1	0.311666	0.302702	0.0686661	0.0837016	-0.132503	0.160278	0.39173	0.179836	0.144175	0.151464	0.133445
527	TNFRSF13B	-0.10207	-0.0260642	-0.0665	0.0755229	0.127793	0.257354	0.197181	0.276225	0.312202	-0.0428357	-0.246632	-0.218669	-0.153923	-0.225677	-0.273785	-0.302096	-0.106453	-0.135714	-0.0192841	-0.248712	-0.0149917	-0.268722	-0.0266308	0.0872152	0.323789	0.0404419	-0.209367	0.161132	0.129097	0.0591606	0.284797	-0.025384	-0.175871	-0.0974039	0.285	0.253195	0.311666	1	0.434439	0.346445	0.397929	0.313357	0.355389	0.423746	0.371253	0.220742	0.237577	0.331525
30	CCL23	0.0189473	0.314549	0.154014	0.1752	0.132453	0.142318	0.201616	0.379732	0.252713	-0.105616	-0.136485	-0.154186	-0.105931	-0.0697309	-0.166928	-0.172678	0.0130137	-0.0711558	0.00210095	-0.11649	0.0225226	-0.339495	-0.308728	-0.123406	0.134328	-0.130294	-0.362488	0.118625	0.131798	0.185315	0.334333	-0.0515509	-0.129745	0.0259718	0.352112	0.251394	0.302702	0.434439	1	0.613591	0.636431	0.49772	0.498061	0.384877	0.281853	0.426552	0.416259	0.321387
60	JAG1	0.156273	0.400548	0.11972	0.217425	0.385536	0.390368	0.372692	0.43027	0.417268	-0.00251372	-0.201619	-0.00439891	-0.0327776	-0.135439	-0.114653	-0.418138	-0.321395	-0.370025	-0.0419831	-0.0577838	0.101134	-0.175024	-0.202566	-0.222823	-0.0639744	-0.248822	-0.26214	-0.00346015	-0.0756127	0.0599961	0.314574	0.106685	-0.199474	0.157784	0.312677	0.0569263	0.0686661	0.346445	0.613591	1	0.785148	0.534515	0.472586	0.263084	0.253703	0.299496	0.29855	0.368853
50	FGF1	0.0659732	0.494707	0.227029	0.243971	0.296555	0.296335	0.319136	0.412956	0.326148	-0.0758947	-0.222377	-0.115566	-0.186942	-0.204319	-0.32896	-0.365595	-0.180932	-0.261205	-0.10326	-0.146124	-0.128881	-0.231023	-0.126369	-0.172137	0.0920391	-0.100585	-0.229632	-0.0609992	0.149938	0.138115	0.38078	0.0953872	-0.0903223	0.156506	0.30886	0.0638313	0.0837016	0.397929	0.636431	0.785148	1	0.723514	0.544043	0.283283	0.221545	0.301827	0.380554	0.396324
53	FURIN	-0.11003	0.404869	0.138285	0.318216	0.318206	0.23639	0.281642	0.27962	0.245645	-0.160372	-0.190167	-0.0501017	-0.0823679	0.0931517	-0.229942	-0.0632781	0.118094	-0.0318196	0.0672726	-0.0614214	-0.0203324	-0.108352	-0.0963133	0.0922444	0.202928	0.0621394	-0.0220511	-0.000625484	0.224137	0.138675	0.447782	0.293722	0.063934	0.173036	0.160766	-0.150481	-0.132503	0.313357	0.49772	0.534515	0.723514	1	0.443167	0.243093	0.183107	0.35152	0.429056	0.346752
297	CXCL11	-0.0297504	0.243487	0.138049	0.192147	-0.0148438	0.139679	0.194184	0.4152	0.21281	-0.132667	-0.0625366	0.00609935	-0.0225859	-0.0987921	-0.169687	-0.229626	-0.026928	0.00328703	0.106283	0.0115343	-0.0783769	-0.378312	-0.148136	-0.0892063	0.326519	-0.0434834	-0.185397	0.0837449	0.195935	0.151061	0.328032	0.100746	0.0101669	0.207498	0.348999	0.099856	0.160278	0.355389	0.498061	0.472586	0.544043	0.443167	1	0.711049	0.624174	0.54923	0.471306	0.435735
402	KNG1	-0.0725399	0.135339	0.123522	0.149826	-0.0654495	0.0642976	0.102294	0.264324	0.0823538	-0.27439	-0.175771	-0.153355	-0.0629379	-0.0162459	0.0838814	-0.0340238	0.103097	0.142497	0.201172	-0.0319893	-0.0230629	-0.426844	-0.190336	-0.16157	0.183752	-0.0910459	-0.117093	0.238137	0.146628	-0.0173041	0.203743	-0.100523	-0.0947921	0.0852148	0.38839	0.365558	0.39173	0.423746	0.384877	0.263084	0.283283	0.243093	0.711049	1	0.680293	0.543478	0.466563	0.497871
403	KREMEN1	-0.017595	0.0612069	0.0725808	0.283783	-0.141731	0.0313038	0.208582	0.233774	0.119957	-0.123234	-0.0821937	-0.0410235	-0.0553398	-0.0114688	-0.0629406	-0.143063	-0.0589734	0.0669794	0.233832	0.145857	0.0197027	-0.234166	-0.198933	0.119607	0.206161	-0.0389809	0.000147461	0.108688	0.181672	0.018862	0.312875	0.26851	0.102676	0.134959	0.489685	0.150986	0.179836	0.371253	0.281853	0.253703	0.221545	0.183107	0.624174	0.680293	1	0.722879	0.411259	0.384487
401	CXCL10	-0.144801	0.0723574	-0.0117178	0.32416	-0.159529	-0.114648	0.153221	0.219679	0.120212	-0.26478	-0.21302	-0.127789	-0.182567	0.0949765	-0.104314	-0.145223	0.000985661	0.193657	0.133613	0.0464553	0.0327796	-0.238579	-0.0482079	0.182858	0.188717	-0.00533359	-0.137234	-0.00516589	0.187765	-0.0285377	0.321069	0.269567	0.0206503	0.161007	0.5228	0.184851	0.144175	0.220742	0.426552	0.299496	0.301827	0.35152	0.54923	0.543478	0.722879	1	0.47364	0.398873
410	LEP	-0.00922875	0.256735	0.177567	0.228181	0.0385371	-0.00874001	0.12399	0.34673	0.0176932	-0.0867632	-0.0704373	0.0905707	0.0138142	0.0949958	-0.0518324	0.0176754	0.167015	0.179737	0.228765	-0.0458466	-0.236509	-0.448863	-0.204744	-0.00384838	0.274653	0.22885	0.134685	0.155136	0.139034	0.010584	0.25631	0.00250477	-0.00410684	0.0904546	0.176747	0.0383046	0.151464	0.237577	0.416259	0.29855	0.380554	0.429056	0.471306	0.466563	0.411259	0.47364	1	0.637666
381	IL3RA	0.112323	0.312334	0.286771	0.275162	-0.0540541	0.256088	0.0255968	0.205353	0.0677857	-0.0785211	-0.182063	0.00466607	0.0575901	0.0500865	0.115432	-0.039281	0.149481	0.053917	0.148305	-0.0996583	-0.239579	-0.410321	-0.0985275	-0.0770012	0.0628886	-0.0150675	-0.11068	-0.107068	0.0321026	-0.160717	0.120413	-0.0896129	-0.189257	-0.0174561	0.0633134	0.0621066	0.133445	0.331525	0.321387	0.368853	0.396324	0.346752	0.435735	0.497871	0.384487	0.398873	0.637666	1
571	SERPINA12	0.0676473	0.352239	0.353158	0.206594	0.0654889	0.257773	0.123439	0.455618	0.180083	0.030489	0.0535883	-0.0408227	0.0150208	0.104683	0.202003	0.121898	0.234055	0.113865	0.28703	0.0989845	-0.060948	-0.235886	-0.132143	-0.366426	0.0950718	-0.0186	-0.00190269	0.13893	-0.0496335	-0.00440371	0.262717	-0.0679232	-0.149183	0.0716731	0.125945	0.0785506	0.150356	0.194274	0.385013	0.405971	0.381786	0.363835	0.442576	0.472768	0.196171	0.261957	0.570707	0.552006
451	MMP20	0.108648	0.418162	0.257893	0.214534	0.228093	0.217674	0.278926	0.441076	0.308295	-0.00401268	0.0144793	-0.0464186	-0.0528564	0.0728808	0.0571794	-0.0820902	0.00877861	-0.0213823	0.183284	0.0408233	0.0982705	-0.213515	-0.241555	-0.293698	-0.0175782	-0.249249	-0.26581	0.211787	0.105969	0.0552699	0.380995	0.0800516	-0.172618	0.134382	0.306946	0.150524	0.225656	0.208237	0.592245	0.646969	0.509854	0.387452	0.495392	0.454205	0.311191	0.369188	0.360817	0.315904
394	INHBA	-0.0865906	0.198143	0.00191091	0.0974239	0.0649016	-0.00160156	0.145559	0.341514	0.107714	-0.156308	-0.108678	-0.0300067	-0.117366	-0.00564695	-0.155099	-0.259414	-0.0415094	0.0211715	0.0138886	-0.124207	0.0303624	-0.444725	-0.111441	-0.170057	0.132662	-0.25327	-0.490018	0.088307	0.0127441	0.0583072	0.198142	-0.0919832	-0.213458	0.0139926	0.388091	0.299824	0.296065	0.294468	0.681281	0.534779	0.457725	0.329998	0.555318	0.495836	0.35422	0.536013	0.413417	0.277915
383	IL31RA	0.00245248	0.238319	0.121368	0.125823	0.114985	0.173745	0.142151	0.364387	0.223498	-0.127201	-0.0922042	-0.117516	-0.0806724	-0.0553543	-0.00921864	-0.196826	-0.0256376	-0.0299331	0.100688	-0.028084	0.0965061	-0.377042	-0.1616	-0.321802	0.0778392	-0.271501	-0.434373	0.0510521	-0.000266526	0.0213925	0.207763	-0.110535	-0.213079	0.114639	0.39877	0.29311	0.259532	0.34319	0.61848	0.595132	0.484927	0.371424	0.623436	0.654934	0.406159	0.48517	0.414479	0.375963
382	IL31	0.0411809	0.133215	0.0627216	0.0318332	0.0234125	-0.0498605	0.0321622	0.109235	0.0187556	-0.261015	-0.0486495	-0.117257	-0.0398342	-0.0282445	0.04903	-0.202421	-0.0866976	-0.0332024	-0.059092	0.0426173	0.165114	-0.355513	-0.13625	-0.407807	-0.0423778	-0.457662	-0.459603	0.00490444	-0.140014	-0.046936	0.0698052	-0.16621	-0.253581	0.0683527	0.353602	0.352317	0.24596	0.165737	0.527749	0.471134	0.320848	0.152394	0.461241	0.527972	0.291353	0.397054	0.235223	0.159928
427	CCL8	0.0341371	0.0140634	-0.0274818	0.0485016	0.0830275	-0.116392	-0.072033	-0.163599	-0.197849	-0.434667	-0.243443	-0.126054	-0.0397224	-0.0539709	0.0412595	-0.295455	-0.195603	-0.0904434	-0.215376	-0.0286343	0.203351	-0.232647	-0.0772717	-0.258863	-0.122255	-0.505941	-0.483948	-0.135441	-0.145864	-0.0621512	-0.000185506	-0.0596313	-0.183438	0.104764	0.265517	0.230701	0.12394	0.0325307	0.335036	0.382134	0.202601	0.0975284	0.23072	0.28975	0.107528	0.240773	0.0394497	0.0492046
404	KREMEN2	0.0632899	0.117282	-0.114718	0.0632832	0.243082	0.037059	0.141353	0.0660993	0.0916709	-0.264005	-0.263048	-0.104308	-0.174262	-0.162395	-0.170102	-0.44499	-0.33772	-0.238815	-0.191399	-0.0349209	0.21169	-0.161203	-0.120355	-0.171811	0.0485469	-0.201758	-0.28025	-0.105958	-0.059136	0.0692843	0.199018	0.159211	-0.0759761	0.177912	0.305969	0.0663226	0.0486394	0.162048	0.293363	0.597296	0.450162	0.307358	0.373261	0.284499	0.280511	0.277086	0.162765	0.101491
541	THBS4	-0.144559	0.0430974	-0.0869689	-0.0688516	0.195922	0.182055	0.151769	0.198895	0.103961	-0.0838503	-0.124775	-0.185498	0.0111982	-0.0314631	0.0167089	-0.249307	-0.0474195	-0.050009	-0.132465	-0.195613	0.0196644	-0.274159	-0.086184	-0.422805	-0.115673	-0.202424	-0.467575	-0.0715003	-0.157739	0.0399316	-0.150277	-0.316981	-0.195496	-0.00421166	0.070134	0.269281	0.186577	0.0782669	0.351645	0.329858	0.265926	0.150081	0.23639	0.266468	-0.0371395	0.0641232	0.185222	0.167516
491	SERPINF1	-0.183536	0.0654749	-0.101347	0.0460005	0.334322	0.342375	0.328351	0.322652	0.326421	-0.155289	-0.382216	-0.301619	-0.242466	-0.0163792	-0.116999	-0.309183	-0.103813	-0.139032	-0.185474	-0.415172	0.0698088	-0.188129	-0.0121147	-0.236574	0.0206795	-0.117022	-0.484395	-0.0756216	0.0230688	0.0400238	-0.0544651	-0.136745	-0.32096	-0.0438425	0.218475	0.373948	0.212667	0.368064	0.484276	0.392979	0.411448	0.378667	0.304307	0.329612	0.0243354	0.176304	0.16809	0.236893
484	PDGFRB	-0.105064	-0.0772591	-0.154836	0.140319	0.24717	0.205514	0.371997	0.280105	0.205557	-0.116923	-0.543502	-0.216579	-0.177981	-0.245373	-0.171737	-0.618547	-0.401581	-0.235631	-0.308789	-0.348864	0.0381461	-0.0780003	0.0368587	-0.0365035	-0.0767282	-0.152136	-0.493211	-0.0557149	-0.0598462	-0.00483426	-0.0508038	-0.134313	-0.316451	0.0456556	0.252143	0.206017	0.240418	0.353938	0.333169	0.422233	0.282314	0.0860592	0.258177	0.226485	0.110227	0.174053	-6.37628e-05	0.114038
171	CD36	0.0026679	0.087843	-0.127574	0.0388854	0.557027	0.222285	0.349851	0.295129	0.262187	-0.0863184	-0.312107	-0.128584	-0.0693095	-0.0125313	-0.0882902	-0.338606	-0.296781	-0.300816	-0.233808	-0.252373	0.259387	-0.078879	-0.177046	-0.17721	-0.159215	-0.165507	-0.276975	0.304995	-0.04357	0.125762	0.0426925	-0.1261	-0.236069	0.115184	0.205566	0.199785	0.200382	0.213247	0.44452	0.493573	0.295044	0.205192	0.14404	0.148549	-0.0693044	0.0365825	0.0197966	-0.111458
158	BMPR2	0.046225	0.0722901	0.00657019	0.127098	0.0905209	-0.205125	-0.16185	-0.243837	-0.364341	-0.379908	-0.0794449	-0.00780886	-0.139835	-0.128794	-0.0491795	-0.0707709	-0.204874	-0.173188	-0.183987	0.0224839	0.110651	-0.135947	-0.0860633	0.0155488	-0.153114	-0.397604	-0.0701119	0.0778149	-0.00977958	-0.0687793	0.116532	0.0801466	-0.0196607	0.0482645	0.253181	0.12037	0.175731	-0.0448752	0.197351	0.216026	0.0877769	0.045167	-0.050987	0.0336306	0.117306	0.151422	-0.0526631	-0.102377
478	TNFRSF11B	-0.0108936	0.0730091	-0.015408	-0.119965	0.175762	-0.212098	-0.171548	-0.106721	-0.207799	-0.259742	-0.0594301	-0.143638	-0.235631	-0.109039	-0.134461	-0.167103	-0.0623301	-0.164788	-0.278354	-0.133483	0.00676035	-0.3886	-0.068454	-0.373906	-0.06731	-0.240649	-0.284617	0.178295	0.0140155	0.0682874	-0.035545	-0.311402	-0.112628	0.0753692	0.149128	0.410816	0.313847	-0.0656088	0.350403	0.215196	0.200768	0.0283377	0.148256	0.197483	-0.0556405	0.0922743	0.106339	-0.00654718
313	IGFBP3	0.151192	5.50887e-06	-0.0344792	-0.19124	0.121016	-0.185177	-0.125576	-0.300397	-0.243776	-0.278594	-0.0201007	-0.0847281	-0.0550775	-0.227609	-0.0930919	-0.215826	-0.244201	-0.281273	-0.302448	-0.00596884	0.186694	-0.131964	-0.120163	-0.260099	-0.203767	-0.485625	-0.340869	-0.0250207	-0.0214744	0.132597	-0.105855	-0.198601	-0.0951368	0.119252	0.141184	0.219932	0.0736738	-0.0510199	0.189254	0.191358	0.128975	-0.094453	-0.00126786	-0.0192747	-0.145041	-0.179201	-0.309494	-0.30225
379	IL29	0.0994457	0.0282331	-0.0176515	-0.133484	0.0659701	-0.10436	-0.157786	-0.109877	-0.0713467	-0.299462	-0.214647	-0.183939	-0.0797626	-0.275017	-0.204197	-0.315598	-0.227408	-0.122403	-0.228307	-0.10039	0.176753	-0.307903	-0.157559	-0.252723	0.0636377	-0.192523	-0.518561	-0.0755755	-0.0269246	0.04598	-0.102171	-0.270411	-0.147687	0.0686679	0.20878	0.276475	0.227133	0.144612	0.369539	0.249656	0.260791	0.0522632	0.277257	0.241256	-0.0182492	-0.00130633	-0.0200898	-0.0477879
40	DLL1	0.155884	0.281869	0.25697	-0.0294753	-0.141761	0.0965478	0.0047606	0.0840118	0.0938073	0.0247409	0.244453	0.0420702	0.301797	0.186344	0.187931	0.0169311	0.140831	0.0671876	0.0626769	0.13529	0.0543134	-0.226441	-0.177172	-0.425948	-0.153519	-0.455537	-0.426693	-0.239471	-0.2892	0.0199364	0.0399696	-0.201861	-0.183393	-0.0616034	-0.0638397	0.0433026	-0.00296185	-0.0548929	0.399221	0.237291	0.191179	0.0857982	0.220235	0.211406	-0.0271632	0.0638363	0.101346	0.148447
460	MUSK	0.229026	0.235906	0.242337	-0.0516351	-0.087422	-0.0362199	-0.139552	-0.0680326	-0.0230436	-0.16053	-0.0507171	-0.116066	-0.138041	-0.155314	0.0270122	-0.0344516	0.0789655	0.0666458	-0.0756028	0.0604821	0.154362	-0.186561	-0.153553	-0.203123	-0.0129812	-0.297848	-0.439519	-0.118956	0.0833863	0.0378875	0.118626	-0.0799952	-0.0420234	0.00596464	0.164567	0.209344	0.180509	0.0785029	0.251253	0.126134	0.181936	0.0323524	0.19481	0.268009	0.0594655	0.0717632	-0.127006	0.0591865
430	CCL22	-0.0703663	-0.0293544	-0.152818	-0.206789	-0.132675	-0.204819	-0.12749	-0.120482	0.0106759	-0.149774	0.0265588	0.106112	-0.0408657	-0.193466	-0.251453	-0.183223	0.0618698	-0.0554626	-0.299594	-0.141843	-0.133145	-0.338935	0.0829425	-0.00741551	0.451103	-0.0830399	-0.0982815	-0.0406502	0.0715564	0.0944522	0.0859221	-0.00744449	0.0749091	-0.00849975	0.0988534	0.146089	0.0859696	0.0746843	0.129322	0.0599607	0.141778	0.0735949	0.427993	0.298915	0.21132	0.171532	0.00439988	-0.0295935
473	OSM	-0.132904	0.0522968	-0.0565841	-0.0325838	0.0527995	0.127599	0.242167	0.292822	0.308556	-0.101024	-0.157554	-0.0949088	-0.172826	-0.0492634	-0.14882	-0.0956532	0.0487266	0.0575178	0.0194103	-0.146785	0.00507713	-0.0835579	-0.0504925	0.00217174	0.240531	0.146596	-0.0216841	0.182861	0.31201	0.184544	0.235891	0.108578	0.0742069	0.10443	0.148336	0.136299	0.223485	0.233166	0.151985	0.142743	0.233104	0.222956	0.463769	0.439851	0.254091	0.118556	0.0228994	0.0990607
476	OSTN	-0.153124	-0.129358	-0.104388	0.0917725	-0.354874	-0.259599	0.0752437	0.0700313	-0.0358543	-0.261633	-0.0663257	-0.0809359	0.06368	0.1072	0.0223132	0.0766387	0.148911	0.317959	0.0968293	-0.0697101	-0.0450447	-0.178425	-0.181513	0.156174	0.168335	0.0473199	0.121643	0.105493	0.114979	0.0690883	0.230995	0.180758	0.10353	-0.0112754	0.215239	0.152532	0.173483	0.153304	0.145961	-0.115842	-0.0408956	0.0566019	0.356495	0.445479	0.379791	0.348102	0.223167	0.0322831
496	BPIFA1	0.0909404	0.138512	0.0382023	0.0582559	-0.122893	-0.00167241	0.115235	0.129099	0.089244	-0.224238	0.032432	0.106433	0.0944114	0.268945	0.209531	0.165713	0.148275	0.279481	0.28746	0.0700635	0.026223	-0.260076	-0.230548	-0.0181659	0.0451673	0.0078463	0.102658	0.0376141	0.0156637	-0.11776	0.110373	0.152703	0.0035327	0.0137398	0.184127	0.0513228	0.0193515	0.0878136	0.203015	0.204156	0.108145	0.248916	0.337222	0.369759	0.37281	0.431983	0.447958	0.366421
550	TMEFF2	-0.170366	0.0277256	-0.145588	0.0549945	0.14577	-0.0752096	0.109545	0.123325	0.0151436	-0.311967	-0.22761	-0.120385	-0.0607369	0.211499	-0.128363	-0.121566	-0.158967	-0.0359115	0.0299348	-0.171161	0.141339	-0.298463	-0.288509	-0.0747416	0.120352	0.0473128	0.0343421	0.173065	-0.040399	0.0353917	-0.00286421	0.0552056	0.00367606	-0.00347323	0.195029	0.240262	0.174267	0.130186	0.3481	0.262737	0.202069	0.264837	0.286578	0.342662	0.283458	0.295147	0.308102	0.0787618
134	APOB	-0.178068	0.0992981	0.112715	0.0812381	0.0231422	0.0382285	0.198032	0.412499	0.141535	0.0352506	0.0756163	-0.120011	-0.192948	0.194284	-0.0877847	0.0718327	0.00107246	0.239529	0.311667	0.0128757	0.0828263	-0.122196	-0.109227	-0.0842952	0.254846	-0.0244703	-0.0670325	0.305236	0.173915	0.0696461	0.111116	-0.0156357	-0.0662666	-0.0570592	0.240783	0.278001	0.294836	0.221644	0.33884	0.0199264	0.0708876	0.0773442	0.304473	0.384326	0.197713	0.186185	0.237008	0.0328073
75	NRXN3	-0.0403227	0.0508744	0.0107233	0.0065767	-0.167028	-0.214137	-0.0481419	0.123417	0.0682549	-0.164672	0.00328246	-0.00444231	-0.252724	-0.019293	-0.269411	0.017399	0.117124	0.290677	0.116235	0.255692	0.160428	-0.0216866	-0.130182	-0.0119912	0.400079	0.149125	-0.0695499	0.0104871	0.201733	0.239533	0.442183	0.320809	0.330941	0.167934	0.320181	-0.000779002	0.0454526	0.0670035	0.206897	0.0343211	0.176954	0.279611	0.324096	0.176167	0.163971	0.24286	0.219548	-0.128117
12	GDF6	0.233801	0.371565	0.351717	0.00142247	0.0458865	0.12253	0.0520804	0.327523	0.188309	0.279848	0.315838	0.128931	-0.0789333	-0.0679413	-0.00517362	0.0334545	0.126033	0.0379556	0.195003	0.290726	-0.0201221	-0.0532672	-0.159788	-0.361097	0.148822	-0.0769904	-0.0188683	-0.0167387	-0.0916306	0.159282	0.348432	0.133389	0.109162	0.113989	0.0288553	-0.132678	-0.121342	-0.0968869	0.223529	0.315262	0.311112	0.237454	0.303303	0.0935276	0.0289804	-0.0376848	0.23175	0.0832078
39	DEFA1	0.0502885	0.0626937	0.129979	0.221688	-0.0551875	0.161561	0.183292	0.330462	0.202718	0.133265	0.137069	0.134151	-0.099349	0.260542	0.209997	0.205643	0.183276	0.287019	0.440159	0.338063	0.146513	0.119429	-0.119715	0.15787	0.139315	0.103403	0.141793	0.186279	0.0974444	0.0355316	0.443095	0.397658	0.0300146	-0.00909197	0.086194	-0.296007	-0.068302	0.11083	0.156758	0.239906	0.0934622	0.279741	0.248986	0.189413	0.355	0.370221	0.366632	0.226305
81	NOG	0.0184637	0.23434	0.0285843	0.288194	0.251074	0.143337	0.269053	0.337942	0.332505	0.0571653	-0.0859321	0.0323636	-0.208204	0.161673	-0.134445	0.0180058	-0.00711681	-0.0118745	0.187218	0.168858	0.288617	0.080772	-0.0665049	0.131093	0.0996564	0.0882381	-0.0441858	0.122353	0.0977767	0.0160471	0.373529	0.26291	-0.0202549	0.129855	0.330577	-0.0426052	-0.00199357	0.130242	0.378796	0.449839	0.336573	0.424509	0.225155	0.116244	0.2302	0.422749	0.27361	0.149225
55	GP1BA	-0.0842962	0.0945751	0.0794342	0.254148	0.0587678	0.216117	0.142588	0.324559	0.175098	-0.0356621	-0.0148631	0.186724	-0.0978237	0.158509	-0.0780235	-0.00417417	-0.0561164	0.198176	0.330541	-0.0210564	0.18169	-0.0614009	-0.000257091	0.153432	0.109905	-0.0856034	-0.312883	0.0255923	0.105191	0.155971	0.313612	0.20921	-0.143125	-0.0301274	0.272928	0.0410718	0.195989	0.249185	0.477962	0.398849	0.240628	0.319086	0.262829	0.162751	0.16123	0.303721	0.276493	0.15653
243	FGF6	-0.183044	0.00898362	-0.0460916	0.235086	-0.067914	-0.0578236	0.198003	0.234352	0.192734	0.144396	0.0416656	0.220518	0.11038	0.0913987	-0.128364	-0.165194	-0.114719	0.039905	0.0259146	0.0436316	-0.0137506	-0.0734075	0.201261	0.0844165	0.132991	-0.165596	-0.160762	-0.129672	-0.131663	-0.0541555	0.0590477	0.17147	-0.130679	0.0427997	0.228483	-0.0170313	-0.0919446	0.0176559	0.203019	0.271269	0.0974307	0.131868	0.292136	0.10617	0.200705	0.381199	0.203426	0.0234479
181	CNTN1	0.0600779	0.0345843	0.182581	0.289768	-0.138312	-0.116105	-0.0735191	-0.0522478	-0.0729107	0.268595	0.384817	0.425775	0.311954	0.176222	0.00963403	0.174059	-0.0365573	0.189158	0.321161	0.351317	0.0530046	0.24065	0.219458	0.243837	0.0566424	-0.0229347	0.10039	-0.285938	-0.141105	-0.0265774	0.0293272	0.339472	0.0232128	0.0862688	-0.125625	-0.449306	-0.383734	-0.336115	-0.220335	-0.0667837	-0.154335	0.00677514	0.00261555	-0.240105	0.0205711	0.0824564	0.0402175	-0.124566
101	TFF3	-0.00292807	0.151582	-0.0829257	0.108773	0.162849	0.0577954	0.166703	0.0646722	0.132303	-0.0351632	0.00530753	0.144324	-0.0224663	0.268884	-0.00860938	0.208287	0.140767	0.198892	0.212948	0.222797	0.0675343	0.144359	0.0687897	0.172106	-0.0662546	0.0862504	0.227561	0.0256044	0.125525	0.0484933	0.203255	0.329483	0.177003	0.0559123	-0.0148994	-0.206264	-0.333129	-0.0689181	-0.0579245	0.13999	0.16599	0.377896	0.0432058	-0.101586	-0.0454959	0.0318687	0.0648294	-0.068697
13	GDF2	0.093875	0.212153	0.197961	0.362042	0.051327	0.180936	0.205392	0.0285809	0.129961	-0.124336	0.0175099	0.143965	0.0693514	0.244453	-0.020439	0.0150236	-0.0119985	0.0985621	0.025828	0.190604	0.172172	0.25796	0.132769	0.153697	-0.0533522	-0.187007	-0.122814	-0.383597	-0.0211799	0.0345275	0.15456	0.342784	-0.0534293	0.0281498	-0.0953792	-0.379903	-0.37667	-0.0787273	0.123649	0.19625	0.255823	0.471814	0.117805	-0.114678	0.0025822	0.147482	0.0257835	0.0675896
70	AMH	0.0599734	0.230448	0.305522	0.410672	0.0241918	0.269169	0.153483	0.132356	0.250602	-0.0662251	-0.0430695	-0.0803179	-0.0341111	0.213016	0.182531	0.114776	0.0811437	0.109716	0.140542	0.304429	0.204586	0.265845	0.116443	-0.0340236	-0.118093	-0.357759	-0.267226	-0.276596	-0.0226903	-0.0959872	0.264275	0.20015	-0.198804	-0.0498813	0.134568	-0.121859	-0.106667	0.114054	0.319876	0.318808	0.267871	0.394464	0.127407	0.0864831	0.0561723	0.27729	0.0482199	0.177216
100	TFF2	-0.117221	0.121955	0.0540215	0.261315	0.0251803	0.092997	0.137764	0.0994327	0.219622	-0.0960379	-0.016278	-0.0235042	-0.174484	0.271078	0.00764074	0.203355	0.161398	0.174556	0.0711912	0.270214	0.172945	0.211606	0.141996	0.165539	-0.0170511	-0.120768	-0.145134	-0.150279	0.210566	-0.00483158	0.30039	0.298328	0.0572736	0.0392211	0.125296	-0.115203	-0.13579	-0.0447096	0.209759	0.16974	0.197182	0.414197	0.102612	-0.0392746	-0.0210445	0.302365	0.0187921	0.0227737
98	SOST	-0.105001	0.0997798	0.0652623	0.114179	0.245857	0.116741	0.0529504	-0.00180049	0.00270552	0.0623687	0.0647569	0.126633	-0.0725813	0.322063	0.00489245	0.251834	0.349628	0.127453	-0.0471411	0.0112483	0.0117865	0.14226	0.389143	0.354744	0.171946	0.0909115	-0.029715	-0.0323124	0.205868	-0.0296864	-0.0157405	0.0699129	-0.0961168	-0.196081	-0.33975	-0.346208	-0.367575	-0.05222	-0.0405057	-0.142696	0.0290195	0.336568	-0.141676	-0.214148	-0.255751	-0.0445074	-0.0374998	-0.0197025
59	IL32	-0.134867	0.0198693	0.128365	0.0604116	-0.114568	-0.0836246	-0.235071	-0.182432	-0.145777	-0.192143	-0.0284473	0.061816	-0.0101744	0.337038	0.0642968	0.279856	0.406374	0.304546	0.123663	-0.0203229	-0.0653032	-0.178622	0.206169	0.227329	0.114689	-0.013131	-0.206797	-0.204509	0.0342458	-0.254337	-0.192294	-0.086662	-0.131326	-0.260659	-0.276618	-0.147206	-0.250048	-0.0607707	0.124174	-0.0579148	0.0924133	0.365531	0.102955	0.117532	-0.0378188	0.256546	0.180905	0.298705
37	CYR61	-0.132007	0.145181	0.204313	0.219109	-0.145958	-0.151705	-0.225366	-0.102839	-0.201752	-0.177946	0.0355779	0.200192	-0.0261387	0.300083	0.0206288	0.324151	0.394962	0.400775	0.20257	0.0703205	-0.149783	-0.198785	0.234443	0.249246	0.165002	-0.0436054	-0.147969	-0.116105	0.176447	-0.185021	-0.00879291	0.101141	-0.0288766	-0.0743281	-0.0237572	-0.103952	-0.192065	-0.0855925	0.136088	-0.0541141	0.119177	0.383139	0.226383	0.163539	0.108104	0.393689	0.306006	0.269201
68	MIA	-0.0744327	0.231478	0.150358	0.187064	0.0601534	0.0168491	0.0868636	0.15604	0.14083	0.0220687	-0.00152261	-0.00622645	-0.117634	0.338426	-0.105036	0.0203822	0.231053	0.102734	0.0416103	-0.112949	-0.067265	-0.104492	0.222735	0.0976039	0.253215	0.0110672	-0.166006	-0.1224	0.0885255	-0.204067	0.121887	0.106269	-0.156324	-0.0132246	-0.0348195	-0.10754	-0.200781	0.0566104	0.172541	0.132143	0.296777	0.493324	0.224802	0.174881	0.0755986	0.335763	0.348454	0.299336
49	FTL	-0.0897429	0.233409	0.0954318	0.230062	0.0126024	0.0237385	0.0645168	0.157723	0.0544064	0.0745796	0.0828546	0.287334	0.145786	0.459273	-0.0227508	0.137021	0.26606	0.301596	0.202247	-0.0157584	-0.040888	-0.0818815	0.189544	0.252485	0.198607	0.102252	-0.0771882	-0.178801	-0.0771406	-0.050011	0.10564	0.189098	-0.0368682	-0.0381654	-0.235201	-0.339417	-0.362052	-0.107757	0.130124	0.103845	0.185617	0.50439	0.208574	0.00885981	-0.0221888	0.268319	0.406157	0.269844
6	APP	-0.25448	0.176949	0.0517111	0.19322	0.0455723	0.046461	0.142519	0.185161	0.14589	0.0441482	0.093706	0.23897	-0.0269521	0.349871	-0.205358	0.0205805	0.0885901	0.212417	0.111668	-0.105951	-0.0354667	-0.01923	0.285662	0.241133	0.213053	0.0195725	-0.153513	-0.242215	-0.0513853	0.0720246	0.136968	0.263552	-0.129837	-0.113308	-0.116991	-0.215621	-0.237765	-0.0564254	0.226251	0.176461	0.278309	0.512317	0.133151	-0.0825346	-0.111876	0.233774	0.267954	0.107318
111	ACE	-0.160868	0.0628441	-0.0998029	0.0704453	0.0524635	-0.233663	0.0494517	0.0929753	0.0303966	0.0432432	-0.0251126	0.154909	-0.141256	0.213878	-0.336828	-0.201686	-0.0478639	0.033149	-0.0670594	-0.062554	0.10695	-0.111496	0.165777	0.19488	0.287601	0.155874	-0.139493	-0.0868395	-0.0381857	0.0667425	0.142861	0.201502	0.0132728	0.0116603	-0.00677752	-0.0818904	-0.189707	-0.0543247	0.207661	0.187797	0.213193	0.330799	0.127339	-0.150989	-0.0205501	0.304054	0.236155	-0.0160492
300	ICAM3	-0.152371	0.0711768	-0.243375	0.00980666	0.105616	-0.174993	0.161707	0.245573	0.0703221	-0.110082	-0.186945	-0.0212579	-0.174096	0.124097	-0.302865	-0.304798	0.0271591	-0.0291579	-0.163859	-0.222895	-0.0150739	-0.438475	-0.0650641	0.117148	0.359796	0.235291	-0.106012	0.115778	0.0406348	0.0306762	0.227287	0.0945265	-0.0326769	0.0954295	0.215985	0.123796	0.0829355	0.186534	0.330396	0.302761	0.321268	0.371517	0.407575	0.270582	0.292394	0.497586	0.539833	0.312693
63	CSF1	-0.00586274	0.245261	-0.0519124	0.119465	0.26207	0.0490869	0.218485	0.202255	0.305054	-0.0563982	-0.203171	0.168833	-0.202028	-0.0413499	-0.44244	-0.402878	-0.170883	-0.189083	-0.246628	-0.154869	-0.0704234	-0.146499	0.140843	0.0556867	0.239549	0.108907	-0.105261	-0.045016	0.0781685	0.22927	0.32051	0.269948	-0.0144893	0.194715	0.207662	-0.024826	-0.0147947	0.0901215	0.269613	0.500025	0.551945	0.512442	0.367997	0.0737763	0.129866	0.359017	0.268214	0.185229
483	PDGFRA	-0.0680099	0.194965	0.10497	0.264273	-0.0483055	-0.137564	0.0987776	0.159401	0.0772534	-0.240287	-0.157576	0.0456329	-0.0775669	0.0424514	-0.121493	-0.133976	-0.0247691	0.227847	0.059009	0.178477	0.0343167	-0.0336071	0.117751	0.0177213	0.0500206	-0.0417032	-0.138503	-0.120693	0.0436611	0.074007	0.307098	0.150735	-0.0570321	0.16811	0.257885	-0.0442038	0.0171668	-0.0451195	0.370396	0.362135	0.36046	0.372794	0.338853	0.179915	0.121512	0.49293	0.338087	0.17249
444	MMP12	-0.152758	0.184588	0.0160356	0.0577178	-0.00121795	-0.00554731	0.176254	0.377032	0.172952	-0.0316033	-0.143667	-0.0535851	-0.0927313	0.0730045	-0.0678383	-0.0634322	0.0673361	0.283176	0.136007	-0.130515	-0.0300449	-0.264969	-0.0375856	-0.211367	0.109772	0.0925329	-0.265295	0.123899	0.0567266	0.100362	0.101446	-0.11311	-0.118072	0.0490977	0.21235	0.289101	0.316375	0.0626621	0.383427	0.255651	0.274549	0.217836	0.422424	0.454099	0.195248	0.382644	0.370157	0.226463
549	TMEFF1	-0.249171	0.0906254	-0.239109	0.158145	0.191365	0.0140863	0.207263	0.323812	0.278351	-0.045097	-0.313867	0.0486634	-0.102567	0.179264	-0.268191	-0.346673	-0.164287	-0.00215555	-0.0800714	-0.225904	-0.00742014	-0.304064	0.106337	0.0803792	0.123505	0.112046	-0.285829	-0.0824886	-0.0929737	-0.00551279	0.0719476	0.131387	-0.0889258	-0.0218524	0.157328	0.0887747	-0.00373261	0.0827501	0.389369	0.501319	0.378022	0.394221	0.35701	0.168529	0.164701	0.500575	0.333154	0.228987
412	ITGAL	-0.27865	-0.00215098	-0.267677	0.0641503	0.181008	0.135898	0.14343	0.238923	0.315174	-0.0801328	-0.388546	-0.143364	-0.175663	0.0428789	-0.199067	-0.393644	-0.0435152	-0.0232449	-0.18799	-0.30874	-0.0249105	-0.250435	0.167642	-0.0496888	0.160294	0.0823087	-0.499956	-0.207189	-0.0627993	-0.0186447	0.00672645	-0.0217666	-0.214439	-0.0150691	0.1701	0.195893	0.0315579	0.206616	0.423649	0.441227	0.393126	0.401975	0.330973	0.200207	0.0475578	0.446586	0.264721	0.291542
557	TNFRSF10C	-0.29006	-0.160081	-0.365705	0.128262	0.223969	0.230575	0.285144	0.228761	0.420169	0.0451472	-0.456311	-0.143656	-0.0560472	-0.0226663	-0.226784	-0.520511	-0.220695	-0.167984	-0.289133	-0.298746	0.037171	0.0114398	0.233352	0.149572	0.0897898	0.161457	-0.348084	-0.293189	-0.0904115	-0.0515685	-0.0612062	0.0943831	-0.152572	0.0227621	0.0930203	0.00810269	-0.163601	0.189976	0.198166	0.376067	0.277708	0.307335	0.192404	-0.0245324	0.0331003	0.335508	0.0571144	0.164924
161	CTF1	-0.260473	-0.0949866	-0.23995	0.18916	0.17798	0.208404	0.198697	0.161337	0.261866	0.071113	-0.385071	0.0655093	0.0369897	0.0564281	-0.136492	-0.407946	-0.187024	-0.121521	-0.185127	-0.243388	0.0106289	-0.00605948	0.359998	0.226064	0.0327533	-0.0114128	-0.448577	-0.304613	-0.146921	-0.183234	-0.125961	0.0402052	-0.306764	-0.0542059	0.0760943	-0.027658	-0.169189	0.11752	0.185845	0.353956	0.202628	0.241373	0.142683	-0.0240713	0.012807	0.338842	0.0660766	0.201855
428	CCL7	-0.216856	-0.0641818	-0.2107	0.163245	-0.0137925	0.031288	0.0327492	0.101052	0.179118	0.0288517	-0.21041	-0.082054	-0.0782173	0.127625	-0.0984847	-0.302222	0.0243212	0.011938	-0.20238	-0.19714	0.00615955	-0.223552	0.264914	0.0548061	0.189612	-0.130376	-0.592252	-0.406025	-0.116822	-0.181308	-0.0678105	0.0222378	-0.211131	-0.0445252	0.172014	0.125694	-0.0984503	0.103448	0.322206	0.246389	0.190809	0.204823	0.285297	0.17774	0.137046	0.467626	0.145555	0.253798
290	CCL16	-0.105215	-0.155741	-0.180636	0.127879	0.0274445	0.236888	0.0333532	-0.045086	0.116098	-0.117123	-0.335058	0.0168704	0.105549	-0.0575201	0.0292923	-0.312352	-0.243839	-0.032472	-0.0573426	0.040276	0.123105	0.124653	0.229212	0.19317	-0.0609711	-0.0984634	-0.324962	-0.483663	-0.159649	-0.177509	-0.0237556	0.287751	-0.0887516	0.00180499	0.0842397	-0.176485	-0.276719	0.0231407	0.0242019	0.342538	0.165848	0.172058	0.132262	-0.00537187	0.151676	0.309885	-0.043276	0.153449
296	CCL1	-0.18242	-0.0601606	-0.0226522	0.0382337	-0.123126	0.176842	-0.183011	0.0232288	-0.00252364	-0.0909319	-0.180221	-0.128388	-0.0554256	0.0557247	0.155352	-0.00559107	0.150561	0.275917	0.0492448	-0.131389	-0.0566382	-0.137266	0.222615	-0.0540878	0.0649479	-0.0252797	-0.494137	-0.331426	-0.0372647	-0.166942	-0.163629	-0.137493	-0.257591	-0.110269	0.0103191	0.129013	0.115705	0.0406936	0.148311	0.0280317	0.0622543	0.0974881	0.197958	0.289125	0.0533913	0.293257	0.145854	0.38091
582	WISP1	-0.184428	-0.0885111	-0.106393	0.166402	0.0430875	0.0597305	0.111891	0.0325257	0.0528134	-0.00977525	-0.0702832	-0.207089	-0.0347756	0.299728	-0.00318458	-0.0411225	0.135755	0.17971	0.155187	-0.0601322	0.203014	0.058503	0.113959	0.0144151	0.0203327	-0.0509569	-0.451363	-0.243981	-0.0934489	-0.04832	-0.135851	-0.00526535	-0.186982	-0.0809279	-0.0153502	0.062798	-0.122404	0.0524496	0.198991	0.0230955	0.0417528	0.227865	0.0458456	0.0942729	0.0270108	0.224348	0.10022	0.0894252
95	CD22	-0.253529	-0.232081	-0.131986	-0.00772589	0.132872	0.0196666	-0.145457	-0.165041	-0.257625	-0.0830908	-0.0504684	-0.207219	-0.0454033	0.194738	0.215435	0.317049	0.341091	0.220066	0.0967083	0.00746311	-0.0357721	0.0441584	0.179093	0.17637	0.0415705	0.0761491	0.0496551	-0.0128883	0.0473343	-0.262944	-0.268701	-0.101881	-0.0311162	-0.206288	-0.24159	-0.0665416	-0.238536	0.0578107	-0.0898483	-0.247914	-0.148621	0.051163	-0.242559	-0.0427721	-0.178147	-0.069093	0.0373591	0.0282875
82	SPP1	-0.333917	-0.282158	-0.0206684	-0.0396875	-0.191367	-0.208302	-0.31025	-0.215258	-0.30499	0.0369374	0.12241	0.112408	0.0281314	0.0635648	-0.00482567	0.274654	0.352372	0.334637	0.0272802	-0.211828	-0.306583	-0.0892916	0.521035	0.30041	0.292196	0.244509	0.0692356	0.0380142	0.189205	-0.0877565	-0.377708	-0.26703	-0.181452	-0.296077	-0.376447	-0.0846431	-0.0577393	-0.117724	-0.18832	-0.505197	-0.275116	-0.0913724	-0.0891273	-0.0354469	-0.16744	-0.0330116	0.0861345	0.0491308
18	C2	-0.178416	-0.228301	0.0085199	-0.184132	-0.253246	-0.300617	-0.413546	-0.34495	-0.423415	0.0595172	0.223774	0.0201862	0.100604	0.0570786	0.0881004	0.378869	0.460333	0.281619	-0.0242724	-0.0742917	-0.30782	-0.0641112	0.311651	0.119935	0.156031	0.20625	0.154998	-0.0942563	0.0838759	-0.152812	-0.422487	-0.271554	0.0772523	-0.152625	-0.471819	-0.139788	-0.247563	-0.32475	-0.40059	-0.679084	-0.407191	-0.204917	-0.238894	-0.191972	-0.320903	-0.277394	-0.0531107	-0.0540096
3	SERPINA1	0.0165288	0.116577	0.25909	0.000514394	-0.320676	-0.247272	-0.353406	-0.207539	-0.367641	-0.0673556	0.271015	0.0890521	0.214907	0.237586	0.265955	0.458684	0.554171	0.382445	0.126389	0.0730538	-0.266213	-0.208874	0.0157939	-0.0170718	0.0849151	0.0848786	0.105981	-0.0708225	-0.0235745	-0.121753	-0.192072	-0.156268	0.0718093	-0.0627293	-0.349317	-0.191506	-0.227924	-0.328142	-0.12791	-0.420962	-0.188361	0.0325779	0.037141	0.100616	-0.0969153	0.0431454	0.255972	0.227993
47	F5	-0.139639	0.0735312	0.07743	-0.12755	-0.131351	-0.209159	-0.166022	-0.0844801	-0.199631	-0.0567421	0.152631	-0.0835483	0.108965	0.314498	0.150256	0.265151	0.568626	0.286214	-0.011219	-0.167536	-0.225402	-0.331081	0.0475723	-0.175237	0.101771	0.061028	-0.0547937	0.0600458	0.0232423	-0.0695811	-0.232045	-0.325446	-0.0307617	-0.139239	-0.308771	0.110051	-0.0667151	-0.159843	0.0649245	-0.324274	-0.0856062	0.103626	0.0333461	0.149496	-0.153036	0.0557347	0.227405	0.175357
57	HPX	-0.313491	-0.27735	-0.175288	-0.39686	-0.240106	-0.174271	-0.297095	-0.301254	-0.335344	-0.13418	0.0531223	-0.103206	0.206722	0.0737994	0.252036	0.296558	0.252783	0.217581	-0.10102	-0.230164	-0.135605	-0.178995	0.0895338	-0.109085	-0.157792	0.0599467	0.145235	0.0935537	-0.137539	-0.112399	-0.389283	-0.34069	0.0218386	-0.227072	-0.362115	0.189844	0.154542	-0.22807	-0.25363	-0.514394	-0.43334	-0.320222	-0.315312	-0.0235822	-0.272979	-0.224385	-0.179939	-0.10197
28	C8A	-0.419381	-0.443624	-0.220436	-0.264313	-0.186537	-0.0751178	-0.159289	-0.05629	-0.225224	-0.0288995	-0.0230125	-0.0679728	-0.0600276	-0.168062	0.0490166	0.153952	0.0236556	0.225952	0.130297	-0.307	-0.197202	-0.125842	0.0990981	0.0458325	0.00382623	0.173409	0.146296	0.120574	0.0881877	-0.0616905	-0.361585	-0.22193	-0.136147	-0.256371	-0.0121197	0.412735	0.428101	-0.121345	-0.217437	-0.37595	-0.360551	-0.383021	-0.178313	0.053524	-0.0058712	-0.0564001	0.0707028	-0.0227398
66	MBL2	-0.206752	-0.257569	-0.152945	-0.273832	-0.0675965	-0.00940929	-0.108151	-0.060291	-0.0793749	-0.0998817	-0.155161	-0.221676	-0.204325	-0.299869	-0.0198424	-0.237702	-0.0454908	-0.154567	-0.353991	-0.441553	-0.199073	-0.390977	0.152077	-0.266932	0.0348536	-0.154532	-0.401674	-0.0170571	-0.0891163	-0.169847	-0.3429	-0.522543	-0.455586	-0.230712	0.0664099	0.475528	0.435658	0.241786	0.231901	0.0401914	0.0579127	-0.206812	0.0576285	0.214453	-0.00564975	0.0408402	0.120117	0.223251
94	SHBG	-0.295929	-0.322884	-0.0475225	-0.242009	-0.291116	-0.176582	-0.400363	-0.307694	-0.351387	-0.132849	-0.039576	-0.235263	-0.0793383	-0.226351	0.100016	0.0643647	0.209595	0.165898	-0.218012	-0.311295	-0.221144	-0.182616	0.340645	-0.117464	0.11828	-0.0971012	-0.274665	-0.194014	0.033964	-0.277001	-0.371588	-0.40334	-0.261085	-0.263455	-0.177757	0.247427	0.203753	-0.0234788	-0.0626944	-0.377874	-0.211748	-0.244708	-0.110726	0.0866436	-0.210262	-0.124765	-0.0909641	0.0741408
386	IL5	0.176163	-0.0682622	0.0971887	-0.152466	-0.22614	-0.0677845	-0.213128	-0.2499	-0.125036	0.128481	0.177176	-0.0140236	0.0676483	-0.0517159	0.224734	0.158738	0.134533	0.0609232	0.0226447	0.0337674	-0.160555	-0.00842092	0.0860413	-0.16198	-0.222101	-0.205482	-0.0319032	-0.148045	0.00245978	-0.165273	-0.430399	-0.40347	-0.101505	-0.0566032	-0.206686	0.00940047	-0.153007	-0.218926	-0.340501	-0.322952	-0.256514	-0.346535	-0.192487	-0.10419	-0.216491	-0.29302	-0.291663	0.0131246
64	MASP1	0.126375	-0.122993	-0.132329	-0.278091	-0.200952	-0.262258	-0.167925	-0.129274	-0.249506	-0.176869	0.109805	-0.14996	-0.0232581	-0.170468	0.0171397	0.0390825	0.241773	0.12478	-0.0444824	0.0689198	-0.0726635	-0.241492	-0.241153	-0.185612	0.0766225	0.0681941	0.135675	0.000956016	0.0433723	0.0148227	0.133386	0.0386043	0.312492	0.0448432	-0.0824433	0.00460124	-0.119166	-0.0611031	-0.0901982	-0.113014	0.0231182	0.0125995	0.166687	0.1143	0.0480057	-0.0736848	0.144872	0.00579664
65	MASP2	-0.0181721	-0.157629	-0.125738	-0.316317	-0.166538	-0.0950336	-0.0761741	-0.0499352	-0.10268	-0.114775	0.108472	-0.147534	0.0016715	-0.083212	0.0657584	-0.0292178	0.179663	0.168089	-0.0139747	0.0860994	0.0344514	-0.211274	-0.0816486	-0.284136	0.104205	-0.0780423	-0.0627918	-0.0905229	-0.114016	0.0427652	0.0770335	0.00588849	0.0817982	-0.111803	-0.157286	0.0493104	-0.123237	-0.0341098	0.0496102	0.030081	0.0709056	0.0346443	0.208092	0.197042	-0.0214978	-0.0558246	0.0680737	0.0179043
96	SST	-0.164635	-0.208403	0.0396612	-0.0806292	-0.242605	0.172502	-0.109613	0.00453191	-0.018313	-0.00446793	0.0945793	-0.112663	0.0900538	0.107365	0.451302	0.207605	0.239738	0.366604	0.222945	0.183236	0.0689844	0.206177	0.321485	-0.128556	-0.000889849	-0.141451	-0.157001	-0.236456	-0.191971	-0.223571	0.00119177	0.00504299	-0.210337	-0.2836	-0.30308	-0.145708	-0.154215	-0.0594935	-0.0948642	-0.0580862	-0.116893	-0.0220573	0.0330857	0.145779	-0.108656	-0.0212669	-0.069884	0.119236
74	NTN1	-0.190618	-0.059374	0.127986	-0.106555	-0.0494676	0.259676	0.0988239	0.21888	0.140592	0.113554	-0.126074	-0.199002	-0.0113095	-0.194933	0.122488	-0.10434	-0.00683565	0.0235153	0.0316798	-0.170437	-0.103991	-0.102699	0.095161	-0.180526	0.00717008	-0.127548	-0.244123	0.119222	0.00756227	-0.0514139	0.0433809	-0.310364	-0.365553	-0.294989	-0.0854772	0.164813	0.248084	0.381815	0.293042	0.197693	0.200545	0.0555755	0.131437	0.249444	0.00765035	0.0341068	0.061696	0.252441
580	TNFSF15	-0.0655614	-0.0267382	-0.166721	-0.0557942	0.138745	0.3291	0.405108	0.25047	0.429954	0.0231471	-0.382104	-0.295143	-0.0763361	-0.0553988	-0.0488497	-0.301382	-0.189833	-0.163974	-0.272282	-0.410016	0.0918681	0.0676434	-0.109864	-0.0744566	-0.0983227	0.222372	-0.126062	-0.0364829	0.0206319	-0.00785902	-0.0836714	-0.127039	-0.0743462	-0.079813	0.039219	0.218964	0.209673	0.314711	0.11253	0.0816255	0.142258	0.0360847	-0.0914858	0.0134418	-0.0563451	-0.0660289	-0.0536796	0.126828
578	VEGFC	-0.217826	-0.191817	-0.238515	-0.16428	0.0148136	0.147775	0.222271	0.222622	0.304223	0.0951713	-0.319704	-0.291706	-0.0483516	-0.00440085	-0.145202	-0.360442	-0.17573	-0.0455462	-0.225796	-0.425158	0.0873447	-0.0817895	-0.0913954	-0.188925	0.130678	0.224657	-0.2518	-0.105474	-0.160455	-0.0557298	-0.286197	-0.241983	-0.0718146	-0.05547	0.0744117	0.314896	0.208588	0.140436	0.064382	-0.0632569	-0.0294503	-0.095782	0.0398044	0.114393	-0.0262448	-0.0126862	0.00476681	-0.0249219
135	APOE	-0.165593	-0.00711846	-0.286681	-0.21568	0.15391	0.0973821	0.263459	0.358351	0.384139	0.11702	-0.160779	0.0122411	-0.0662465	0.114712	-0.239608	-0.0870827	-0.0121174	0.0567543	-0.0282682	-0.186175	0.00274533	-0.0256394	-0.137045	0.0382126	0.21544	0.478404	0.0727446	0.0200107	0.0843225	0.145785	-0.0184094	0.104869	0.320605	0.0875891	0.0243921	0.0502885	-0.0499072	-0.0238531	0.00933047	-0.00604627	0.0746984	0.143394	0.18706	-0.0240868	-0.0758662	-0.0246445	0.0735449	-0.107866
162	CARTPT	-0.324057	-0.0921419	-0.371364	-0.227123	0.326832	0.296041	0.226929	0.276025	0.399825	-0.0209723	-0.352607	-0.244048	-0.241898	-0.0110786	-0.226086	-0.276998	-0.0675189	-0.0619875	-0.238275	-0.460034	0.103018	-0.178958	-0.0415475	-0.0826547	0.185737	0.189074	-0.391196	0.0978148	0.077969	0.154169	-0.0655003	-0.1289	-0.0625435	-0.108518	0.0638938	0.320037	0.248429	0.271091	0.310076	0.185057	0.20386	0.234521	0.161686	0.150244	-0.141113	-0.0213294	-0.0529463	-0.0369551
160	C3	-0.248005	-0.138667	-0.25939	-0.0970396	0.375719	0.231027	0.228809	0.219635	0.273756	0.00701686	-0.278198	-0.166068	-0.193722	0.0500764	-0.132301	-0.107038	0.00682049	0.051294	-0.0599739	-0.336118	0.198031	0.066744	0.0221579	0.0796	0.153738	0.313854	-0.109341	0.21507	0.140989	0.264645	0.0181882	-0.00385684	-0.0512416	-0.0898628	-0.055437	0.152009	0.105004	0.185553	0.185037	0.0383226	0.0899298	0.235039	-0.00627661	0.0332315	-0.232298	-0.126279	-0.0294118	-0.173312
191	CXCL14	-0.31962	-0.0148293	-0.337053	-0.225964	0.182919	-0.119683	0.0986403	0.223108	0.11696	0.0501321	-0.0161048	-0.00440572	-0.152365	0.143871	-0.191249	0.104428	0.289298	0.148726	-0.00722151	-0.344788	-0.144555	-0.33001	-0.103727	0.0523112	0.236491	0.437935	0.166585	0.542212	0.285444	0.162976	-0.0512112	-0.132464	0.141613	-0.00833449	-0.0550857	0.236709	0.163726	0.0293679	0.124534	-0.103277	-0.0419909	0.160301	0.0974484	0.0650321	-0.100871	0.0529743	0.164811	-0.0469057
275	GCG	-0.224767	-0.0450164	-0.2378	-0.26399	0.257729	-0.02175	-0.114056	0.0124442	-0.0746673	-0.0604162	-0.034319	-0.0438904	-0.0855316	0.0946375	0.0428714	0.0451798	0.215964	-0.0213528	-0.196903	-0.423086	-0.18157	-0.444331	0.0333861	-0.213866	-0.0154897	0.0627741	-0.0564725	0.353468	0.0414177	0.0256091	-0.248387	-0.389981	-0.164336	-0.0667669	-0.147587	0.339339	0.219091	-0.0934653	0.134532	-0.0234098	-0.00978018	0.0432133	0.031955	0.142955	-0.235628	-0.021163	0.13089	0.0805458
581	WIF1	-0.210367	-0.113298	-0.126709	-0.0827124	-0.0868075	0.0607442	-0.067186	-0.0325225	-0.0532495	-0.181053	-0.0915817	-0.255758	-0.151371	0.233665	0.169618	0.0698311	0.220949	0.249867	-0.0258367	-0.290816	0.0681493	-0.149473	0.000472454	-0.163033	0.0133424	-0.0056391	-0.343114	-0.071437	0.0321743	-0.0303829	-0.193097	-0.255839	-0.161646	-0.171009	-0.048332	0.304463	0.26354	-0.000869822	0.189465	-0.15255	-0.065815	0.00749306	-0.0435033	0.180483	-0.0940809	0.099123	0.117976	0.169884
577	VEGFB	-0.249762	-0.0434773	-0.0159016	-0.0881406	-0.0850533	0.013245	-0.100604	0.193331	0.00752362	0.165586	0.0192698	-0.145586	-0.192171	0.137939	-0.0698994	0.0673274	0.170172	0.235575	0.0683302	-0.312405	-0.0681248	-0.191613	-0.0166996	-0.0897152	0.144722	0.247619	-0.291777	-0.0378428	0.0101976	0.0191328	-0.174565	-0.230781	-0.0444244	-0.122703	-0.0482251	0.25363	0.275206	-0.102855	0.163854	-0.224212	-0.0871173	-0.0663201	-0.0286367	0.0138676	-0.18291	0.0198302	0.120595	0.037569
166	TNFRSF9	-0.22096	-0.0147734	-0.0903199	0.119407	0.125124	0.175745	0.279657	0.447168	0.325591	0.161362	-0.162457	-0.138926	-0.147468	0.155417	-0.0898143	-0.164847	-0.051925	0.0344551	0.0077805	-0.29238	0.0324514	-0.151776	0.0125266	-0.124519	0.056789	-0.00244006	-0.406286	-0.0425455	-0.0803836	-0.0185629	-0.0946692	-0.0973139	-0.19794	-0.0382374	0.217443	0.339017	0.244635	0.13234	0.368893	0.202483	0.127084	0.0999692	0.240673	0.214392	0.0479873	0.245459	0.222151	0.116452
255	LGALS1	-0.182319	-0.11646	-0.263613	-0.196883	0.0112135	0.0584094	0.0616353	0.21409	0.200571	0.0683966	-0.0502242	-0.157099	-0.124051	0.153547	0.0191797	-0.0759074	0.0479758	0.074839	0.0025713	-0.316424	0.0892664	-0.244771	-0.148499	-0.242963	-0.0187922	0.0332361	-0.426386	0.030999	-0.0902066	0.0145801	-0.244724	-0.260852	-0.116383	-0.0310918	0.142966	0.450398	0.311863	-0.0252926	0.228119	-0.000556335	-0.107738	-0.153175	0.0673798	0.160263	-0.0765759	0.117526	0.0436537	-0.00299868
513	SEMA3A	-0.237401	-0.0852363	-0.163118	-0.223256	-0.0699869	0.093232	0.139035	0.385696	0.244202	0.173103	-0.0363621	-0.146448	-0.271598	-0.146592	-0.320652	-0.195168	0.0653407	0.15695	0.0057242	-0.414678	-0.151388	-0.178698	-0.0197666	-0.0839845	0.326511	0.314732	-0.321214	0.1044	0.26099	0.382051	0.0558928	-0.221807	0.0344384	-0.0449743	0.124509	0.337033	0.436131	0.202403	0.20805	-0.104821	0.0685505	-0.0569237	0.173061	0.161229	-0.0599987	-0.0156291	0.10315	0.0149605
525	SDC3	-0.110233	0.0279282	0.0172122	-0.216004	0.012477	-0.103581	-0.00847285	0.267813	0.016502	0.0342663	-0.018379	-0.0909034	-0.221737	0.00309626	-0.116507	-0.0027726	0.25409	0.244087	0.0282304	-0.277632	-0.19114	-0.332158	0.0398814	-0.255062	0.179937	0.143399	-0.365597	0.0876591	0.0734092	0.0187876	-0.0638821	-0.346336	-0.205434	-0.166162	-0.010972	0.318378	0.365569	0.10593	0.332622	-0.033305	0.100558	-0.000163409	0.151866	0.207631	-0.174664	0.00165622	0.271344	0.125601
535	TGFBR1	-0.0413819	0.16034	0.105971	-0.165488	-0.0402182	-0.0863873	-0.146046	0.153855	-0.0450188	0.087888	0.142797	0.0728641	-0.024805	0.177762	0.0617594	0.239303	0.373742	0.338381	0.238095	-0.186512	-0.18472	-0.309516	-0.0819104	-0.237227	0.0614471	0.228392	-0.16588	0.152883	0.00708839	0.0872555	-0.0577225	-0.296436	-0.097433	-0.0957258	-0.215268	0.154808	0.250333	-0.0681319	0.220934	-0.0643404	0.00692422	0.0412706	0.0218993	0.0814562	-0.240308	-0.0245906	0.306501	0.235053
251	FSTL1	-0.00760513	0.170858	0.0197898	-0.147622	0.0975707	0.0633459	-0.170569	0.161426	-0.0922641	0.101702	0.127936	0.0874957	-0.125565	0.058224	-0.140767	0.0157156	0.241937	0.119077	0.0306421	-0.248065	-0.216498	-0.485956	0.0219632	-0.0600688	0.236354	0.104402	-0.322624	0.0392768	0.106559	0.132627	-0.0626739	-0.205526	-0.0391265	-0.165263	-0.157393	0.0776916	0.0847929	0.0456898	0.298113	0.100587	0.234718	0.186818	0.236403	0.120527	-0.084506	0.0402171	0.285241	0.267758
272	GHRL	0.0512148	0.2472	0.197497	0.0268279	0.0898269	0.0914561	0.0187117	0.248838	0.0574851	0.134887	0.144807	-0.0377417	-0.0710534	0.032403	-0.00914609	-0.082489	0.233138	0.00803457	0.0697381	-0.0653777	-0.0363091	-0.274989	0.0183572	-0.284557	0.172638	-0.190844	-0.499614	-0.0588698	-0.0320132	0.0418906	0.130703	-0.219302	-0.312136	-0.0687278	0.0259693	0.154239	0.104627	0.181534	0.518345	0.290967	0.326815	0.221097	0.304747	0.269516	0.0315373	0.156546	0.376975	0.352422
302	IFNAR1	0.0119353	0.12903	0.163465	0.0596489	0.156994	0.352664	-0.108904	0.135921	0.0459187	0.13206	0.0548728	-0.0829461	-0.106513	0.169572	0.228606	0.168763	0.320437	0.0569635	0.0824572	-0.117967	-0.0329875	-0.154847	0.0279876	-0.114777	0.0875105	-0.0295773	-0.29753	-0.053731	0.00632975	-0.0451648	0.0248241	-0.216946	-0.278657	-0.15808	-0.153184	0.0331576	0.112658	0.189508	0.276655	0.0865912	0.147187	0.196916	0.0738256	0.201595	-0.0988476	0.0244037	0.233097	0.420004
306	IFNGR1	-0.0908972	0.209223	0.107674	-0.0019075	0.15555	0.331989	0.0454863	0.321019	0.267168	0.1954	-0.00718128	-0.0497078	-0.0263639	0.156567	0.00628695	-0.0257212	0.252398	0.0188662	-0.00738964	-0.253861	-0.0957601	-0.256977	0.074098	-0.14501	0.129907	0.0262092	-0.420164	-0.0727334	-0.024749	-0.0174143	0.000549578	-0.312188	-0.276023	-0.218381	-0.186812	0.0884622	0.093994	0.242994	0.44619	0.261259	0.334464	0.335752	0.163467	0.14048	-0.130567	0.0949714	0.308359	0.448862
312	IGFBP2	-0.0738886	0.258758	0.0187273	0.074323	0.255315	0.344466	0.152608	0.421853	0.270275	0.203273	-0.0729374	-0.0386162	-0.0591372	0.217643	0.00500494	-0.0414693	0.224418	-0.0121006	0.0300984	-0.258203	-0.136074	-0.26638	0.0163366	-0.0617229	0.0692007	0.0550024	-0.373765	-0.0249402	0.00669741	-0.0581859	0.0215011	-0.16413	-0.161719	-0.112653	-0.0582385	0.0944407	0.0286764	0.227749	0.421733	0.321649	0.328754	0.336723	0.225783	0.139526	-0.0446877	0.190277	0.305479	0.437396
504	RBP4	-0.142092	0.13715	-0.0486649	-0.0514133	0.254987	0.344987	0.351213	0.604719	0.440138	0.237843	-0.0595015	-0.0120617	-0.0619966	0.286595	-0.0601606	0.00377047	0.278912	0.143724	0.173309	-0.284872	-0.118687	-0.279605	-0.115237	-0.143771	0.149172	0.305181	-0.113966	0.207594	0.0366239	0.0485832	0.00164916	-0.119411	-0.0240323	-0.133628	-0.0558731	0.170395	0.103843	0.231328	0.272971	0.183941	0.244038	0.311952	0.31424	0.302991	0.0737044	0.140569	0.402746	0.307214
540	THBS2	-0.235606	0.0253272	-0.296632	-0.209401	0.314052	0.266413	0.217367	0.368471	0.401511	0.204561	-0.135529	-0.00901156	-0.0935123	0.0337882	-0.244357	-0.209652	-0.0119927	-0.0814744	-0.11961	-0.502964	-0.123871	-0.422583	-0.00141006	-0.154542	0.147511	0.320746	-0.173735	0.14613	0.0103497	0.147985	-0.147158	-0.269458	-0.131784	-0.134465	-0.0729661	0.264575	0.195981	0.270291	0.27762	0.21659	0.25916	0.253612	0.204022	0.130091	-0.0589576	0.0337873	0.241579	0.195102
253	CGA	-0.212197	0.0698745	-0.102683	-0.0880999	0.320537	0.506269	0.208309	0.378423	0.351156	0.0450849	-0.321026	-0.181074	-0.216279	-0.0690995	0.00179008	-0.077554	-0.0238214	-0.0758979	-0.0839298	-0.429024	-0.105609	-0.100971	0.0536068	-0.156266	-0.047646	0.220001	-0.245831	0.100844	0.112834	0.118739	-0.0626185	-0.259922	-0.238659	-0.0814722	0.0316596	0.299905	0.375661	0.185106	0.29161	0.231755	0.293701	0.205486	0.129843	0.171927	-0.171642	-0.0108459	0.0882093	0.247
501	PYY	-0.207569	0.178452	-0.028916	-0.0273108	0.37428	0.373601	0.273478	0.505795	0.489006	0.252931	-0.105064	-0.218227	-0.136469	0.126389	0.00447992	-0.00987472	0.178422	-0.0644057	0.0187549	-0.31751	-0.0244433	-0.138365	-0.0693411	-0.27452	0.0499045	0.208895	-0.243594	0.224513	0.0464021	0.0436429	-0.0578043	-0.303517	-0.222769	-0.0541756	0.00260722	0.286147	0.204748	0.212088	0.41947	0.223543	0.253556	0.277355	0.137299	0.191917	-0.140812	0.0502762	0.19282	0.195939
539	THBS1	-0.307187	0.0294721	-0.0484485	-0.0549479	0.0906668	0.208355	0.0339975	0.316064	0.202161	0.290956	0.0435397	-0.112623	-0.11442	0.145717	-0.0121823	0.103254	0.259072	0.128275	0.14239	-0.41331	-0.264712	-0.289221	0.0280166	-0.123527	0.135275	0.36469	-0.116188	0.231987	0.122077	0.0876547	-0.160851	-0.313467	-0.162411	-0.137045	-0.0861758	0.322933	0.29859	0.124014	0.207295	-0.101213	0.0120173	0.0699173	0.0396102	0.128361	-0.0716931	0.0791079	0.263438	0.258233
174	CER1	-0.183648	0.062144	0.0793525	-0.0131398	-0.112593	0.260641	0.120684	0.370466	0.11937	-0.0747977	-0.0176675	-0.117273	-0.127041	0.00419182	0.0623838	0.0398486	0.136621	0.212335	0.107309	-0.307677	-0.111068	-0.323026	-0.18869	-0.174027	0.132549	0.0825476	-0.130297	0.212606	0.219095	0.126339	0.0411592	-0.253406	-0.128509	0.012018	0.183365	0.312277	0.549616	0.252882	0.331781	0.0374215	0.159615	0.119856	0.348656	0.428863	0.179104	0.233808	0.40583	0.407646
234	FGF16	0.0271377	0.310658	0.34946	0.0361476	0.105483	0.291092	-0.0190059	0.247265	0.036086	0.0597181	0.0996189	-0.135093	-0.130082	-0.107205	-0.0145148	0.149797	0.248408	-0.000690252	0.094851	-0.136628	-0.23154	-0.238495	-0.222567	-0.282636	0.175157	0.035702	-0.00586968	0.256154	0.208507	0.0825731	0.0668326	-0.280125	0.00235533	0.0403096	0.0711022	0.198519	0.349145	0.296809	0.274949	0.0169544	0.239886	0.201253	0.219925	0.301464	0.0596433	-0.0743714	0.235627	0.264781
449	MMP19	0.0382556	0.331428	0.222074	0.0142401	-0.00930003	0.142192	0.036877	0.266393	0.0663598	-0.0480541	-0.00658023	-0.169567	-0.143292	0.0657842	0.0263839	0.00438332	0.226225	0.117154	0.092313	-0.223094	-0.0661981	-0.407285	-0.347321	-0.37852	0.0495009	-0.103877	-0.410787	-0.0038451	0.0990208	0.0942993	0.0607698	-0.2137	-0.0353469	0.0718113	0.17251	0.368965	0.374527	0.0865969	0.48562	0.193945	0.304954	0.223994	0.351115	0.410616	0.108569	0.168812	0.317458	0.346082
458	MST1	-0.0942581	0.354613	0.0959298	0.0649205	0.147125	0.00599282	0.031418	0.311351	0.121888	-0.0813209	-0.131542	-0.163823	-0.240073	0.06704	-0.0665204	0.0400484	0.265791	0.0634841	0.0283719	-0.272405	-0.160018	-0.469453	-0.175085	-0.155113	0.20031	0.121943	-0.190288	0.301089	0.325617	0.0128823	0.145023	-0.220151	-0.0198036	0.0794631	0.27642	0.45604	0.404526	0.230451	0.518147	0.205872	0.346676	0.28201	0.372467	0.46454	0.210847	0.377147	0.409572	0.397101
214	EDN1	-0.0738196	0.286792	0.201534	0.292196	0.20678	0.236192	0.252104	0.409325	0.227115	-0.0274119	-0.176712	-0.290284	-0.206459	0.0373058	0.128324	-0.00662083	0.0981632	0.0590264	0.193688	-0.0322148	-0.0119025	-0.195966	-0.0971605	-0.186198	-0.0554328	-0.110303	-0.328553	0.181415	0.246011	-0.068104	0.103616	-0.155296	-0.225082	0.162656	0.39108	0.325452	0.259669	0.309417	0.54002	0.37129	0.369588	0.336104	0.388131	0.485801	0.266062	0.426807	0.323686	0.411555
443	MMP11	-0.223464	0.0599998	-0.0773421	-0.0237946	0.093077	0.246968	0.15476	0.373507	0.391345	-0.01419	-0.191844	-0.289847	-0.249563	0.0815141	0.0220485	-0.0149435	0.138694	0.142213	0.0912597	-0.218996	-0.0896949	-0.208169	-0.153295	-0.319787	0.00576504	0.266385	-0.213127	0.0842085	0.183681	0.0989114	-0.0262358	-0.210452	-0.072284	0.058668	0.147726	0.372849	0.313248	0.169304	0.330992	0.150253	0.21935	0.196539	0.262186	0.319079	0.00823003	0.229914	0.25273	0.287623
470	NRG3	-0.081018	0.115911	0.0233563	0.0109318	0.201687	0.238881	0.101371	0.326621	0.391105	-0.0349771	-0.222947	-0.244887	-0.255759	-0.0526417	0.00207155	0.0624376	0.247822	0.0997354	0.12873	-0.0913135	-0.114212	-0.292896	-0.126562	-0.307563	0.0100402	0.266542	-0.0910024	0.259751	0.177784	0.0639696	0.045945	-0.257581	-0.0757276	0.0232318	0.213069	0.394418	0.312289	0.374796	0.311726	0.198464	0.26269	0.255914	0.275369	0.432169	0.0888905	0.195789	0.257723	0.324734
285	GREM1	-0.126322	0.236702	0.0192551	0.0531247	0.233655	0.295724	0.165151	0.415272	0.315556	0.0426862	0.00587583	-0.0479435	-0.0627249	0.20625	0.0682711	0.157876	0.215508	0.105688	0.386788	-0.00351633	-0.0183996	-0.335809	-0.225813	-0.198028	0.0699056	0.230702	0.0056755	0.305787	0.126021	0.145141	0.0849832	-0.0984721	-0.0136729	0.0464226	0.157951	0.268887	0.143273	0.227565	0.393328	0.292817	0.276949	0.367252	0.428005	0.487493	0.28013	0.315392	0.460813	0.36516
263	GDF3	-0.0634698	0.131474	0.0106632	0.00832323	0.0492466	0.208411	0.0719817	0.27614	0.240846	-0.0703554	-0.0255727	-0.118494	0.0102501	0.204412	0.228869	0.248079	0.184145	0.196702	0.4402	0.0515503	0.0813299	-0.292707	-0.330138	-0.234918	-0.0910005	0.166333	0.0987568	0.291409	0.0485578	0.0483807	-0.0413217	-0.146828	0.0158947	0.00985353	0.168225	0.331476	0.153841	0.138499	0.275035	0.162698	0.10702	0.217277	0.315229	0.472352	0.299585	0.313354	0.360308	0.317434
264	GDF5	0.0376793	0.227597	0.0275098	0.0184743	0.215843	0.285926	0.13599	0.320811	0.296034	0.00419955	-0.0287324	-0.0321899	0.0416863	0.191462	0.215189	0.142381	0.1354	0.0668486	0.351946	0.0254356	0.119937	-0.327317	-0.331698	-0.309149	-0.0943708	0.103548	0.0137044	0.280451	0.000262752	0.0789468	-0.0273486	-0.178307	-0.0504786	0.0336598	0.145554	0.302887	0.0989268	0.165207	0.349756	0.319259	0.197562	0.263671	0.345072	0.450618	0.229256	0.232145	0.374537	0.325199
266	GDF9	0.116368	0.131875	-0.003398	-0.142472	0.221071	0.106147	-0.0431142	0.00466102	0.163856	-0.0159676	-0.0504463	-0.0957979	0.0301154	0.0139153	0.179788	0.0676919	0.09354	-0.0343919	0.133606	0.0941239	0.101951	-0.19721	-0.275677	-0.413572	-0.0979469	0.213595	0.0162115	0.131786	-0.0569387	0.0187191	-0.152003	-0.242843	-0.0956975	0.0414081	-0.0670787	0.178142	-0.00217564	-0.0191541	0.154308	0.191007	0.111035	0.112464	0.115832	0.229859	0.00794406	0.0176026	0.219453	0.206678
435	CXCL2	-0.0551769	0.107394	0.0413255	-0.0872715	-0.0401301	-0.0431456	-0.0344111	0.210587	0.126764	0.128247	0.112568	-0.0339889	0.0477456	0.0866928	0.0896136	0.269872	0.385876	0.324403	0.251562	0.0299824	-0.127044	-0.149539	-0.0712326	-0.204293	-0.00659101	0.324412	0.0162016	0.284358	0.018287	0.0772975	0.012108	-0.212574	-0.0296831	-0.0211759	-0.0750612	0.156823	0.204431	-0.02242	0.120473	-0.105714	-0.0749685	0.0299428	0.0535432	0.0833336	-0.125889	0.0313555	0.232357	0.0992555
119	PLIN2	0.0171275	0.180625	0.0553934	0.0160044	0.0913272	-0.084683	0.224573	0.325491	0.214441	-0.00683601	0.0489961	-0.136122	-0.0369236	0.357713	-0.0031234	0.221805	0.220179	0.190657	0.0990734	-0.015385	0.111004	-0.0367249	-0.195796	-0.106105	0.022169	0.134164	0.0177909	0.292537	0.033156	-0.0218679	-0.0171115	-0.113631	-0.00131406	-0.0330894	-0.00698978	0.106641	0.128552	0.00652113	0.25283	-0.00413491	0.0438182	0.12375	0.082328	0.0586576	-0.119842	0.0861688	0.151785	-0.0138587
507	RETN	-0.146979	-0.0586797	-0.0581575	0.0758181	0.0798602	0.189438	0.276825	0.293979	0.264114	0.0786514	-0.0534731	-0.194855	-0.124593	0.250525	0.0755283	0.225059	0.407617	0.253268	0.130835	-0.0989392	-0.116138	0.133936	0.144026	-0.00371641	0.0365423	0.243811	0.0958519	0.103298	0.181225	0.0375267	0.00830515	-0.0780991	0.0128259	-0.0664789	-0.0514455	0.0985498	0.0662443	0.0834566	-0.0437153	-0.226404	-0.0710987	0.0984746	0.0653377	0.232253	0.00155256	0.073028	0.104979	0.146243
568	PLAU	-0.0628609	0.0345568	0.0747085	0.0589944	0.000865744	0.101955	0.171859	0.18664	0.173472	-0.184013	-0.297545	-0.0863116	-0.0940248	-0.120616	-0.147748	-0.0462406	0.145667	0.222887	0.117483	0.0163418	-0.00364562	0.128228	0.013594	0.101313	0.25376	0.2801	0.111212	0.0947295	0.214296	0.027031	0.374112	0.179018	0.0209401	-0.00894064	0.0819614	-0.0556363	0.125987	0.400922	0.121158	0.0847883	0.243297	0.334459	0.181491	0.185281	0.104197	0.1038	0.260817	0.277681
396	INSL3	-0.165442	0.00494103	0.189867	0.124172	-0.192075	0.0501549	0.0522948	0.189731	0.0726892	-0.163332	-0.0438098	-0.0556931	-0.0457707	-0.0702739	-0.0472794	0.0758826	0.0920142	0.243546	0.224135	0.01789	-0.136898	0.169532	0.0479232	0.0880908	0.279658	0.276532	0.283271	0.032449	0.225538	0.0984395	0.283385	0.255873	0.180542	0.0912776	0.0588058	-0.0727013	0.13359	0.0663063	-0.0529025	-0.11056	0.0776838	0.182516	0.267038	0.247712	0.177838	0.126533	0.129242	0.0819244
565	TSLP	0.08343	0.230993	0.340572	0.0721869	-0.103667	-0.0241451	-0.0890568	0.133346	-0.0313827	-0.0338684	0.0456458	-0.0298654	-0.0790589	-0.10528	-0.00336427	0.0923335	0.190295	0.171577	0.134837	-0.000768654	-0.195764	-0.116056	0.0182986	-0.239262	0.314666	0.102787	0.0557933	0.0742856	0.0494791	-0.0186012	0.114233	-0.135534	-0.0808599	-0.00849628	0.138028	0.185351	0.363348	0.0339418	0.0948775	-0.00945343	0.11962	0.0160241	0.205749	0.38626	0.14456	0.080613	0.363806	0.273286
133	ANGPTL4	-0.0908374	0.098891	0.185502	-0.015868	-0.041718	0.0518929	-0.0907664	0.126965	-0.0815387	-0.191934	-0.0572396	-0.261568	-0.100687	0.0771247	0.288329	0.289693	0.314408	0.306527	0.202333	-0.0374461	-0.0906989	-0.0928575	-0.0766265	-0.349031	0.0583096	0.150162	0.0702972	0.17156	0.0513402	-0.0767544	-0.0132146	-0.249371	-0.114106	0.0408957	0.0666563	0.304175	0.357277	-0.0213176	0.0836693	-0.167433	-0.0515964	0.0149042	0.126746	0.46734	0.0039179	0.0910876	0.315418	0.300922
132	ANGPTL3	-0.141283	0.0770134	0.0838218	-0.0456077	0.045541	0.0401179	0.0257087	0.331331	0.102292	-0.187815	-0.153472	-0.231534	-0.196843	0.0865281	0.122158	0.221964	0.308937	0.309744	0.250336	-0.0917861	-0.025159	-0.213955	-0.185688	-0.294441	0.136236	0.21999	-0.0163944	0.30817	0.235949	-0.0659709	0.0738072	-0.208057	-0.0371944	0.0153586	0.152993	0.369476	0.38508	0.14076	0.277221	0.0286617	0.130429	0.148193	0.341692	0.543353	0.104354	0.181533	0.417888	0.313823
397	INSRR	0.0297421	0.0972552	0.283598	-0.0220952	0.041691	0.234315	0.141582	0.27831	0.166256	0.0314379	0.0236331	-0.100028	-0.00186817	-0.0487602	0.100718	0.168507	0.27301	0.206819	0.21726	-0.0562838	-0.0600615	0.0550119	-0.112194	-0.192443	0.136648	0.224295	0.13402	0.313276	0.184825	0.154252	0.155225	-0.134963	-0.0999973	0.0044137	-0.0721692	0.0765733	0.302554	0.22282	0.0380279	-0.100821	0.0245256	0.0715365	0.125698	0.295325	0.00942664	-0.120398	0.144808	0.185347
122	IAPP	0.0909105	0.273671	0.247139	0.0118494	0.235458	0.243775	0.125074	0.300231	0.104443	-0.0356467	-0.0174802	-0.161099	-0.124161	-0.108779	0.14863	0.221026	0.208697	0.0616382	0.106618	-0.102822	-0.125961	-0.0842469	-0.254435	-0.347227	-0.12916	0.108368	0.0961652	0.380098	0.233764	0.175782	0.120605	-0.203427	-0.0313477	0.175348	0.0619718	0.209408	0.375951	0.130414	0.252483	0.0781324	0.182764	0.146635	0.139831	0.221389	-0.178441	-0.165471	0.129999	0.190749
130	AGT	0.147683	0.214513	0.20027	-0.0938413	-0.00194542	-0.243674	-0.166789	0.102454	-0.237696	-0.123656	0.193364	-0.0369271	-0.0629216	0.137198	0.122136	0.40907	0.36914	0.216756	0.249267	0.00345595	-0.0399241	-0.34707	-0.391826	-0.18053	0.0506631	0.0566662	0.0914806	0.486207	0.235332	0.0625079	0.106704	-0.168939	0.114594	0.0750908	0.0538534	0.222366	0.265803	-5.36582e-05	0.275199	-0.0964587	-0.00424107	0.018624	0.126618	0.235621	-0.0453348	-0.0389783	0.310857	0.0849915
567	TNFRSF25	0.0241538	0.167986	0.306751	-0.0413804	-0.141902	-0.0502113	-0.0445552	0.255244	-0.0542059	0.0282404	0.130817	-0.126	-0.00307118	0.0240054	0.0777479	0.272364	0.365855	0.258984	0.2464	-0.00499751	-0.180942	-0.225208	-0.272127	-0.284004	0.181947	0.243366	0.128639	0.410675	0.0775099	0.11625	0.102202	-0.313243	-0.00392922	-0.0307011	0.00638252	0.242302	0.427676	0.174635	0.220725	-0.151925	0.00343665	-0.0606938	0.167468	0.351991	0.0646135	-0.036018	0.377791	0.24464
475	BGLAP	0.114613	0.109419	0.249171	-0.151441	-0.101416	0.145061	-0.0451426	0.0266362	0.0136596	-0.172032	-0.051066	-0.0295275	-0.00835652	0.0261698	0.281984	0.410283	0.276346	0.283119	0.223214	-0.0201956	-0.0877011	-0.06271	-0.196913	-0.154598	-0.115098	0.041771	0.121045	0.209812	0.113801	-0.0552356	-0.0702677	-0.249826	-0.0514144	-0.179672	-0.0405506	0.223593	0.325098	0.135618	0.0791021	-0.166039	-0.0465285	-0.0792431	-0.0603714	0.218439	-0.0404791	-0.097823	0.060266	0.170193
564	TSHB	-0.192956	0.156261	0.100189	-0.0312299	0.0628007	0.0892514	-0.0567432	0.216186	0.118914	-0.0386069	-0.0978335	0.1232	-0.0157508	-0.0172929	-0.0637075	0.281051	0.177111	0.2393	0.140838	-0.0426668	-0.111952	-0.0169177	0.000263786	0.131075	0.193968	0.349762	0.205882	0.189226	0.200772	0.0902567	0.163359	0.0106469	0.064827	-0.00904644	-0.0201659	-0.0355115	0.12427	-0.0415425	0.210354	0.0125171	0.150828	0.308865	0.115871	0.0572597	-0.13557	0.0776385	0.219188	0.0567491
413	LHB	-0.290471	0.0292404	0.0591136	0.0279606	-0.131916	-0.0773698	-0.100261	0.167301	-0.00851558	-0.304857	-0.110855	-0.160624	-0.274874	-0.0134866	-0.084568	0.118331	0.281863	0.425952	0.146307	-0.11755	-0.0550472	-0.11689	0.0435799	0.0485966	0.294623	0.144343	-0.176947	0.0645665	0.307301	0.114597	0.28809	0.0963606	-0.0354212	-0.0677388	0.127352	0.162261	0.27949	0.204144	0.378754	0.0340386	0.255575	0.330931	0.257957	0.255157	-0.00100496	0.302438	0.280834	0.180475
561	TREM1	-0.181199	0.0440501	-0.0122577	-0.0372621	0.0491374	0.146449	0.266276	0.454823	0.345817	0.00234011	-0.176082	-0.0889983	-0.059026	0.116822	-0.042261	0.0321154	0.164663	0.258472	0.160396	-0.178671	-0.0890116	-0.227875	-0.054305	0.00600062	0.222262	0.288823	0.0197977	0.413597	0.106499	0.0434515	0.169628	-0.100803	-0.0790956	-0.137585	0.135212	0.244205	0.292181	0.550083	0.36468	0.129011	0.171441	0.219232	0.234199	0.34442	0.145685	0.230879	0.373788	0.26998
110	SPN	-0.0854913	0.0389295	-0.00965083	-0.153607	0.0259995	0.0864453	0.0546393	0.10589	0.111008	-0.336419	-0.299983	-0.186981	-0.0366341	-0.0605739	0.150967	0.0555356	0.275823	0.123813	-0.0551035	-0.203034	-0.0486068	-0.209192	-0.165516	-0.139056	0.0615207	0.165444	0.0668803	0.221178	0.164216	0.0107206	0.129413	-0.168337	-0.072353	-0.016914	0.0513412	0.255435	0.240279	0.31463	0.25438	0.128959	0.211129	0.246113	0.151103	0.327353	0.0295334	0.127424	0.367665	0.369368
248	FSTL3	-0.0514891	0.0989416	0.103965	-0.0108631	-0.0733636	0.121779	-0.0219764	0.181322	-0.0451352	-0.344911	-0.148672	-0.0759537	0.0640552	0.0139981	0.336217	0.204845	0.262234	0.278007	0.206155	-0.00769144	-0.127761	-0.248512	-0.163583	-0.213632	-0.100074	0.0914393	0.0935654	0.263057	0.125721	-0.00895793	0.0386621	-0.203578	-0.0518037	0.0700207	0.0210007	0.105131	0.260311	0.00195102	0.195023	0.142562	0.134785	0.16498	0.364149	0.461791	0.114563	0.247825	0.421674	0.504479
307	IGF1	-0.0766856	0.134565	0.124954	-0.00276378	-0.119378	0.266566	0.0944703	0.320902	0.202366	-0.0534703	-0.287823	-0.0745852	0.0706247	-0.157266	0.210656	0.0386812	0.0847036	0.139337	0.0856166	-0.131589	-0.252498	-0.135727	-0.0512571	-0.159646	-0.142564	0.15728	0.0360724	0.0315521	0.0223593	-0.127479	-0.0253065	-0.275147	-0.107445	-0.0554245	0.0779024	0.174582	0.297594	0.171067	0.120198	0.0969194	0.115773	0.0267119	0.159097	0.318289	0.0528563	0.125092	0.272194	0.497303
521	SLPI	0.0765714	0.226861	0.22494	0.0695919	0.0749638	0.223649	0.0939819	0.299683	0.205464	-0.0191567	-0.295251	-0.304289	0.00601815	-0.245581	0.125064	0.0148575	0.0878929	0.0150681	0.0756101	-0.0697672	-0.125335	-0.0263697	-0.284427	-0.253898	-0.0502593	0.358665	0.217573	0.176571	0.121001	0.0263971	0.0978354	-0.229339	0.063629	0.177181	0.0633743	0.125154	0.230155	0.215178	0.0483257	0.0544108	0.175661	0.0823765	0.102794	0.281997	0.0113056	-0.0869684	0.211654	0.343286
516	SFRP4	0.0248757	0.16496	0.0348871	-0.00014247	0.080768	-0.113315	-0.0559272	0.0784305	0.0831212	0.0977867	-0.100248	-0.189824	-0.170232	-0.0350498	-0.147049	-0.0294403	0.255942	0.017364	0.0217887	-0.0505416	-0.347125	-0.234758	-0.0200085	-0.217754	0.0279214	0.311517	-0.0131676	-0.0808689	0.13782	-0.0162977	-0.0206748	-0.183921	0.0976858	0.207348	0.0582256	0.203449	0.0247383	-0.0631282	-0.0367111	-0.0362285	0.17044	0.107029	0.1159	0.15798	-0.00249606	0.13587	0.299302	0.346413
446	MMP14	-0.12263	-0.00629621	0.0643029	0.0407686	-0.500315	-0.368805	-0.25926	-0.122375	-0.277803	-0.241428	0.0597186	0.0279665	-0.151047	0.158023	0.0880982	0.282764	0.373138	0.472216	0.227718	0.105797	-0.129136	-0.21363	-0.0272619	0.104333	0.200678	0.0649169	0.0652408	-0.096449	0.207418	-0.152368	0.226326	0.167421	0.197859	-0.0351944	0.07225	0.114806	0.139004	-0.140159	-0.0116102	-0.235191	-0.0994193	0.00509162	0.185251	0.310073	0.346413	0.458627	0.307396	0.298871
445	MMP13	-0.0958468	0.075497	0.056612	-0.118754	-0.250028	-0.279621	-0.135749	0.0544722	-0.041056	0.0399718	0.0533557	0.173686	-0.174537	0.0318564	-0.175087	0.0867834	0.194065	0.217703	0.00891471	-0.0770772	-0.166022	-0.306317	-0.0593469	-0.00478599	0.332436	0.169299	0.0516307	0.126655	0.188992	-0.0901123	0.0770516	-0.055694	0.134224	-0.0688414	0.0603732	0.192863	0.219009	-0.0869164	0.0686855	-0.126333	-0.0547275	-0.0673508	0.17463	0.1793	0.14243	0.145875	0.229245	0.132039
477	SPARC	-0.0737352	0.015501	0.188286	0.0425853	-0.254859	-0.228505	-0.193891	-0.00897735	-0.224458	-0.0561411	0.249307	0.0694457	-0.0738773	0.181576	0.0960244	0.474924	0.281765	0.395755	0.345898	0.0672842	-0.111532	-0.0388948	-0.0597533	0.0863763	0.221956	0.205777	0.300873	0.115027	0.217414	-0.0634784	-0.00226585	0.110664	0.189145	-0.00813331	0.0308636	0.0191607	0.0776066	-0.147971	-0.110297	-0.435213	-0.245918	-0.084203	0.00271429	0.0932324	0.0560609	0.0198311	0.223704	-0.0371696
358	IL18R1	-0.102964	-0.159901	0.0919714	-0.0784871	-0.561075	-0.306946	-0.503199	-0.208808	-0.483018	-0.053022	0.245871	0.182762	-0.0373266	0.0661893	0.148687	0.437728	0.38936	0.565571	0.367164	0.172873	-0.172407	-0.151682	0.0920918	0.211749	0.202448	0.0444475	0.0540535	-0.061767	0.182263	-0.0498648	0.0326148	0.0327209	0.14435	-0.117893	-0.0822594	-0.0231662	0.0710967	-0.23662	-0.18095	-0.462523	-0.365275	-0.267219	-0.0246865	0.0658052	0.0308087	0.0694695	0.139353	0.131976
503	CCL5	0.00416041	-0.113477	0.123532	0.0795762	-0.516372	-0.409751	-0.440604	-0.411988	-0.46383	-0.060392	0.301104	0.147586	-0.0159427	0.185479	0.0746919	0.381134	0.288999	0.433574	0.213977	0.188531	-0.104172	0.101167	0.0922925	0.32482	0.100214	0.0401324	0.130156	-0.196166	0.0823148	-0.142984	0.035936	0.22511	0.20418	-0.0957834	-0.117021	-0.152428	-0.100028	-0.314751	-0.237836	-0.526323	-0.374186	-0.204812	-0.313219	-0.271562	0.00482768	0.087558	-0.0224273	-0.0718499
331	IL1R1	-0.0483201	-0.0603674	0.0864427	-0.121132	-0.426437	-0.374226	-0.481011	-0.332925	-0.495937	-0.219901	0.150334	-0.0351617	-0.167434	0.0195889	-0.0172519	0.346299	0.302452	0.37067	0.0798936	0.0267538	-0.168071	-0.0483627	0.0337618	0.103684	0.0939262	0.162426	0.093651	-0.0268793	0.267963	0.0680051	0.0225469	-0.0489449	0.213215	0.0174099	-0.105663	0.0397928	0.164745	-0.271382	-0.133111	-0.488791	-0.215159	-0.159327	-0.188499	-0.187381	-0.218437	-0.0407807	-0.0140553	0.0265956
194	CCBP2	-0.0809004	-0.114008	-0.0939446	-0.196131	-0.254952	-0.444504	-0.255926	-0.187477	-0.376077	-0.232367	0.16405	-0.137817	-0.23034	0.0950667	-0.00319438	0.367948	0.421668	0.440779	0.131662	0.0873121	-0.166932	-0.127737	-0.104714	0.000913285	-0.0244982	0.126589	0.0168182	0.169786	0.281812	0.161608	0.00127425	-0.0818825	0.311166	-0.00801649	-0.00416248	0.201848	0.180792	-0.243659	-0.0615761	-0.492307	-0.27965	-0.162804	-0.134587	-0.0486639	-0.151997	0.0225282	-0.048805	-0.207357
466	NOV	-0.0434627	0.0529572	0.0962693	-0.0876471	-0.204701	-0.302951	-0.303436	-0.0808086	-0.395416	-0.356025	-0.00129939	-0.119205	-0.29206	-0.153568	-0.137934	0.150383	0.346088	0.248585	-0.032111	-0.144031	-0.273437	-0.276435	-0.130708	-0.106954	0.114326	0.0383766	-0.0911853	0.142748	0.255389	0.202832	0.120795	-0.163603	0.191249	0.0170378	0.0986441	0.320704	0.366072	-0.0859133	0.202857	-0.236462	0.0174852	-0.017856	0.102428	0.102261	-0.131911	0.0066279	0.149054	0.068922
494	PF4	-0.116892	-0.0108881	-0.0611259	-0.269777	-0.2337	-0.236357	-0.265639	-0.0163025	-0.234129	-0.272477	-0.0202491	-0.131393	-0.232948	-0.101211	-0.0604089	0.18609	0.31729	0.291988	0.00716186	-0.266602	-0.265155	-0.448249	-0.185142	-0.187604	0.114641	0.195504	-0.0587694	0.175463	0.306787	0.118989	-0.111885	-0.286508	0.200521	0.0379029	0.132238	0.406792	0.405779	-0.0718708	0.128618	-0.303307	-0.0392351	-0.0775125	0.149847	0.241257	-0.0456613	0.0889038	0.233789	0.154618
418	LOX	-0.220505	0.0331707	0.111812	-0.00713861	-0.297395	-0.262722	-0.286825	-0.0205234	-0.259261	-0.245242	0.0762864	-0.0336783	-0.104597	0.100942	0.127128	0.293622	0.394732	0.426224	0.122658	-0.0825199	-0.231028	-0.266119	0.0922377	-0.0676655	0.186085	0.0129471	-0.0858376	0.172976	0.174508	-0.0363786	0.00412084	-0.221078	-0.136441	-0.0724777	0.0835981	0.250211	0.347613	-0.0993067	0.201563	-0.207391	-0.0882292	-0.01204	0.156989	0.300905	0.0415028	0.335681	0.323966	0.259553
453	MMP28	-0.136859	0.0734529	0.0561001	-0.00418549	-0.321579	-0.287663	-0.298415	-0.0205194	-0.266892	-0.164395	0.0527523	-0.143966	-0.220184	0.200158	0.102295	0.309026	0.416756	0.422949	0.116859	-0.0954976	-0.182376	-0.295424	-0.0445727	-0.0611196	0.10735	0.0335981	-0.187458	0.0311299	0.240071	-0.14639	-0.00735318	-0.160379	0.0722217	-0.0728611	0.0955112	0.324524	0.313736	-0.108478	0.199223	-0.264115	-0.0832957	-0.0537054	0.044176	0.17603	0.0417468	0.314432	0.249137	0.248857
447	MMP15	-0.0270486	0.167985	0.197198	-0.0760643	-0.427103	-0.33628	-0.362685	-0.0823105	-0.355533	-0.248283	0.167929	0.00845343	-0.0680701	0.120142	0.152776	0.356888	0.425632	0.44409	0.173866	-0.0278614	-0.224671	-0.37688	-0.155912	-0.188866	0.0796995	-0.0628028	-0.0872589	0.033285	0.138032	-0.0530581	0.0186528	-0.232779	0.0570211	-0.01084	0.0966067	0.277592	0.34161	-0.214628	0.215621	-0.219879	-0.0547294	-0.0466444	0.125477	0.246803	-4.34926e-05	0.24988	0.321555	0.274271
448	MMP16	0.0106756	0.0535225	0.167695	-0.15074	-0.513779	-0.405413	-0.423461	-0.150245	-0.337469	-0.22925	0.144544	-0.0816205	-0.0814562	0.0720715	0.150642	0.266426	0.346177	0.408186	0.166315	0.0155855	-0.116256	-0.372726	-0.196405	-0.279195	0.0733501	-0.0532241	-0.190122	-0.0468712	0.0673014	-0.0945348	-0.0410608	-0.271574	0.0448496	-0.0170983	0.101131	0.351173	0.360181	-0.204512	0.1575	-0.25269	-0.11517	-0.195299	0.125515	0.301168	0.0655721	0.232355	0.251965	0.206811
431	MFGE8	0.105201	0.0161153	0.178486	-0.142036	-0.475345	-0.360192	-0.351859	-0.337422	-0.420793	-0.269201	0.137917	-0.120391	0.01778	0.0747368	0.208971	0.359593	0.441218	0.399779	0.187935	0.114665	-0.200072	-0.117475	-0.143746	-0.130315	-0.0190415	0.0196573	0.0537216	-0.107343	0.166559	-0.0864856	-0.0608758	-0.205609	0.163283	-0.047079	-0.118787	0.137798	0.143903	-0.176652	-0.138399	-0.480978	-0.215727	-0.196312	-0.0840786	0.169213	0.0435339	0.00213205	0.101209	0.167907
562	TNFRSF19	0.0395251	-0.0372488	0.206419	-0.0976018	-0.327478	-0.248938	-0.298602	-0.136494	-0.382412	-0.0773582	0.138325	0.014304	0.134815	0.00733711	0.186417	0.23284	0.368612	0.371664	0.303124	0.0818846	-0.172288	-0.142368	-0.103373	-0.130151	0.140845	0.128926	0.168147	0.0922824	0.00919217	0.07457	0.068223	-0.155663	0.0210908	-0.0475415	-0.183946	-0.0130917	0.115179	-0.0582318	-0.128452	-0.272737	-0.157011	-0.113492	-0.0182188	0.184141	-0.0239768	-0.126957	0.298098	0.240789
566	TNFSF12	-0.0563006	0.132154	0.250777	0.055382	-0.313052	-0.241242	-0.15304	0.0843834	-0.139408	-0.0793366	0.0157495	0.000397217	0.0192801	-0.0392743	0.0192793	0.105251	0.349332	0.341577	0.164179	-0.0382783	-0.262488	-0.249866	0.0141725	-0.143052	0.363145	0.218356	0.0686409	0.065841	0.0640196	-0.0194318	0.116637	-0.20351	-0.0781167	-0.0431802	0.0310731	0.102918	0.235698	0.0640928	0.130451	-0.0884502	0.104667	0.108563	0.261112	0.404065	0.166334	0.256976	0.559231	0.444312
530	CCL25	-0.0738967	0.0826395	0.204902	-0.027591	-0.248423	-0.0847162	-0.252519	0.00479372	-0.218644	-0.0967972	0.0175882	-0.0284515	0.0459127	0.122357	0.120764	0.272146	0.445903	0.3583	0.208109	-0.160862	-0.279281	-0.353687	-0.0591053	-0.0331472	0.223959	0.215174	0.0755022	0.175802	0.0987773	-0.00458262	0.0640708	-0.303033	-0.0365683	-0.160166	-0.101865	0.170615	0.287862	0.23483	0.142115	-0.239006	-0.0410994	0.0397744	0.0300164	0.312498	0.0547769	0.107356	0.487743	0.497813
563	TNFAIP6	-0.123938	0.131942	0.117507	-0.15699	-0.173841	-0.143241	-0.140854	0.115049	-0.0630198	-0.13795	-0.0800157	-0.0930395	-0.0360984	0.0199559	0.0342548	0.163453	0.417109	0.361235	0.116415	-0.12672	-0.246032	-0.286199	-0.024293	-0.20435	0.153462	0.283374	-0.00759313	0.217712	0.143131	0.0667011	0.0614549	-0.329003	-0.0653688	-0.0585461	-0.0885517	0.215356	0.302954	0.0531242	0.17437	-0.124459	0.08174	0.110597	0.130474	0.27154	-0.123192	0.0971546	0.388378	0.368796
529	IL27RA	-0.0826902	0.157652	0.160537	-0.0135641	-0.193168	-0.0438273	-0.0310989	0.218823	0.0498956	-0.177853	-0.0832974	-0.203217	-0.124113	0.0159367	0.118933	0.188436	0.276555	0.37942	0.304143	0.0175171	-0.112133	-0.122876	-0.0126561	-0.228857	0.0342918	0.241862	-0.0299322	0.0899267	0.166172	0.0771892	0.100299	-0.243498	-0.0743919	0.0588888	0.104473	0.263175	0.343074	0.072415	0.196431	-0.0315046	0.119289	0.107876	0.202585	0.351901	0.025944	0.248937	0.369651	0.384393
524	TMPRSS5	-0.0573238	0.17736	0.205285	-0.0367794	-0.1625	-0.0102487	-0.0276925	0.22351	0.021137	-0.0708508	0.014347	-0.276271	-0.0636248	0.0938953	0.192826	0.244323	0.38943	0.315064	0.283244	-0.0136371	-0.24388	-0.240894	-0.165238	-0.39635	-0.0398199	0.14444	0.0181694	0.20843	0.104255	0.0152309	0.0162514	-0.331916	0.000362094	0.032354	0.0730004	0.347245	0.385298	0.11694	0.17393	-0.102145	0.0368791	0.0143856	0.132947	0.401881	0.0889837	0.170935	0.348308	0.408862
493	PSPN	0.0900342	0.091188	0.140403	-0.204665	-0.10441	-0.0671904	-0.111158	0.0434645	0.00774391	-0.0747688	-0.0270277	-0.331109	-0.167193	-0.131097	0.0190643	0.0907965	0.341669	0.142104	-0.0281463	-0.208383	-0.29241	-0.230541	-0.131822	-0.397065	0.00204775	0.222138	-0.0230075	0.133424	0.0368085	-0.00323322	-0.0687359	-0.389116	-0.0715467	-0.0560947	-0.0483968	0.330119	0.347191	0.0796408	0.137882	-0.147711	0.100596	-0.0140729	-0.0323023	0.14133	-0.164841	-0.0689688	0.20327	0.24951
467	NRG1	0.106468	0.0515331	0.282926	-0.14012	-0.333758	-0.209126	-0.310498	-0.0793782	-0.247279	-0.0845602	0.159441	-0.155475	-0.106006	-0.181456	0.135666	0.276448	0.343179	0.29209	0.13916	-0.0259143	-0.294088	-0.12855	-0.1151	-0.337374	-0.03994	0.151002	0.0421548	0.0724877	0.0586571	0.10138	-0.0993218	-0.376947	0.0186652	0.0571856	-0.0158629	0.219352	0.329335	-0.172607	-0.00339915	-0.356969	-0.139534	-0.215074	-0.0740116	0.0782774	-0.191886	-0.109754	0.131158	0.127434
281	GPC3	0.0360551	0.1086	0.250002	-0.144222	-0.236549	0.0949596	-0.367552	-0.0990754	-0.225618	0.0677556	0.382119	0.094069	0.101518	0.162274	0.276451	0.460554	0.370366	0.314503	0.398766	-0.00407203	-0.154736	-0.278808	-0.118393	-0.228311	0.033615	-0.0167523	-0.070436	0.00188808	-0.0203641	0.0416116	-0.175204	-0.251962	0.00813732	-0.154124	-0.191531	0.146778	0.20726	-0.0978406	-0.0534256	-0.285372	-0.184487	-0.120853	0.0375633	0.254764	-0.0211019	-0.127621	0.112928	0.247481
294	NRG1	0.0249523	0.245897	0.266714	0.0108565	-0.189957	-0.123711	-0.263388	0.0466988	-0.18635	-0.14652	0.26592	-0.00118562	0.00344085	0.257205	0.263223	0.51481	0.396555	0.343687	0.461924	0.0995971	-0.168533	-0.348284	-0.196862	-0.218424	-0.076495	-0.128905	-0.0508244	0.244292	0.0796902	-0.0381611	-0.00791624	-0.197232	-0.064108	-0.069822	0.0922604	0.287058	0.315402	-0.0618909	0.250119	-0.0749617	-0.0232518	0.00558663	0.17602	0.422231	0.133448	0.263663	0.286555	0.284838
145	DEFB4B	-0.00935506	0.252501	0.239229	0.13294	-0.10485	-0.0421345	0.0122191	0.285108	-0.010272	0.0269546	0.25522	-0.0780294	-0.133725	0.288241	0.135712	0.325869	0.343178	0.279596	0.434686	0.0915837	-0.0604077	-0.300842	-0.248799	-0.205493	0.0414034	-0.135038	-0.197308	0.22194	0.181632	-0.0712281	0.100292	-0.113585	-0.00524642	0.0536031	0.290175	0.340266	0.309174	0.0878435	0.368263	0.0535127	0.0838905	0.0835934	0.289583	0.422207	0.269973	0.328561	0.338716	0.268687
532	TGFA	-0.0601008	0.182864	0.257546	0.154625	-0.168262	0.00515048	-0.140862	0.152152	-0.0476813	0.105895	0.383245	0.0140775	-0.0366141	0.405737	0.220447	0.540937	0.468763	0.387329	0.509302	0.161013	-0.0555394	-0.199136	-0.150485	-0.0714238	0.11541	-0.0231589	-0.0235735	0.12856	0.131657	-0.0635305	0.0927856	0.0188405	0.0648834	-0.0536197	0.0605558	0.14869	0.128094	-0.00823734	0.23025	-0.135637	-0.06953	0.098301	0.135312	0.242326	0.164024	0.260411	0.312049	0.247545
573	CDH5	-0.155326	0.0466821	0.117154	0.0308536	-0.294299	-0.148541	-0.161036	0.13891	-0.114019	-0.103744	0.180909	-0.120462	-0.247541	0.203193	0.0706105	0.39215	0.467725	0.470392	0.368473	0.0663562	-0.0598143	-0.177706	-0.0421569	0.0350756	0.308863	0.0879806	-0.029936	0.190555	0.381476	-0.0250692	0.263647	0.0312346	0.132241	-0.0821789	0.179717	0.247278	0.294096	0.140089	0.190848	-0.26012	-0.0665754	0.0347472	0.175998	0.351032	0.234814	0.276254	0.288939	0.22154
151	GDF10	-0.0869475	0.0862793	0.240383	0.0297228	-0.176664	-0.0699277	-0.21848	0.088497	-0.149832	0.181804	0.339365	0.0188176	0.0129588	0.192757	0.172748	0.393553	0.448739	0.245437	0.255137	-0.0729887	-0.215128	-0.296051	-0.102131	-0.178045	0.125271	-0.0039658	-0.0738534	0.259842	0.105368	-0.019861	-0.0903733	-0.343463	-0.101616	-0.104983	-0.0543142	0.2585	0.346848	-0.0247034	0.15343	-0.274736	-0.194999	-0.150679	0.0546471	0.223923	0.0320382	0.045596	0.256462	0.228231
205	EDA2R	-0.0454221	0.161395	0.310611	0.111761	-0.265249	-0.0804534	-0.263551	0.109471	-0.309449	0.0297035	0.313339	0.158577	-0.0214083	0.206688	0.21809	0.469557	0.406392	0.461057	0.461152	0.0588463	-0.266014	-0.236498	-0.0280171	0.0521923	0.0417282	-0.0234433	-0.0327796	0.201197	0.197234	0.0243681	0.141213	-0.079835	-0.0127387	-0.10981	-0.0167836	0.0953605	0.319807	-0.0827926	0.179427	-0.219101	-0.135444	-0.0564622	0.0759339	0.182872	0.0546793	0.164443	0.332565	0.284464
126	ANGPT4	0.00657591	0.245887	0.218271	-0.00364331	-0.153677	-0.13385	-0.110902	0.243369	-0.102268	0.0167926	0.243339	0.219677	-0.0591945	0.210478	-0.0117868	0.387597	0.402115	0.353781	0.331123	-0.0955445	-0.350721	-0.459935	-0.212918	-0.0533713	0.132339	0.183716	0.0890363	0.374261	0.224111	0.0880429	0.0671829	-0.186157	0.0934501	-0.0997003	0.0673609	0.228732	0.365963	0.0505686	0.286091	-0.131053	0.000898554	0.0410385	0.204761	0.24207	0.101774	0.197639	0.469463	0.311628
116	ACVR1	0.035764	0.253018	0.288566	-0.0219638	-0.198946	-0.153229	-0.206364	0.105206	-0.239676	-0.136917	0.285179	0.0244864	-0.116322	0.181172	0.165391	0.479717	0.409767	0.336626	0.335184	0.0479308	-0.130183	-0.377542	-0.278711	-0.133732	0.0830242	-0.0621018	0.0369186	0.39476	0.283425	-0.0374533	0.102577	-0.206318	0.0741399	-0.0534927	0.123487	0.249765	0.38612	0.0256241	0.283287	-0.147729	-0.000902084	0.0170614	0.192906	0.354457	0.175578	0.197605	0.351092	0.249586
117	ACVR1B	0.0146228	0.288925	0.339103	0.109577	-0.19148	-0.045508	-0.0591262	0.194154	-0.19532	-0.100825	0.332457	0.0904289	-0.00716387	0.322805	0.271246	0.562724	0.491989	0.430305	0.540662	0.239868	-0.127497	-0.16978	-0.253269	0.00844947	0.0576008	-0.054379	0.172502	0.365853	0.274075	-0.0144151	0.239397	-0.00773569	0.105614	-0.109861	0.0689671	0.0495164	0.223018	0.0227309	0.258201	-0.066845	0.0362929	0.12901	0.148784	0.308914	0.247389	0.262132	0.415359	0.306923
168	CD27	-0.130652	0.192518	0.190884	0.0760469	-0.255469	-0.219215	-0.152079	0.186473	-0.262601	-0.0285997	0.269569	0.143213	-0.127599	0.16478	-0.103819	0.211665	0.286049	0.378423	0.274348	0.0319389	-0.190417	-0.343571	-0.0159254	0.0816151	0.347844	0.00904918	-0.119742	0.149312	0.273683	0.0991468	0.282033	0.0203818	0.0371938	-0.0301968	0.113247	0.0645159	0.267861	0.00985207	0.389444	0.0253181	0.175074	0.144872	0.318869	0.192241	0.149192	0.317082	0.451284	0.257321
409	LEFTY2	-0.0608819	-0.013589	0.168911	0.135889	-0.536401	-0.284845	-0.26422	-0.0155411	-0.328887	-0.0794251	0.277567	0.0310569	-0.0546656	0.265041	0.104087	0.263318	0.351392	0.48843	0.36688	0.10774	-0.185335	-0.231852	-0.0513738	0.0505288	0.283563	0.086038	-0.00323906	-0.0617875	0.106637	-0.0451509	0.0595312	0.0697456	0.119301	-0.076715	0.00479627	0.0417049	0.138497	-0.110893	0.00733802	-0.311045	-0.172813	-0.0957096	0.236676	0.285315	0.345535	0.349565	0.399759	0.300435
121	ALCAM	0.0914189	0.166733	0.317187	0.186463	-0.333136	-0.268686	-0.274079	-0.0605565	-0.393211	-0.0256465	0.244683	0.0951368	-0.0215209	0.1877	0.0880568	0.445069	0.455906	0.323261	0.322028	0.096511	-0.313425	-0.254197	-0.160042	0.158653	0.103739	0.137569	0.245938	0.104331	0.211649	-0.0720609	0.103168	-0.0137352	0.23773	-0.0751629	-0.0492238	0.00618792	0.134889	-0.0513428	-0.0210575	-0.349894	-0.136406	-0.0500267	-0.0237662	0.126369	0.232295	0.127024	0.383694	0.325811
274	TNFSF18	-0.075302	0.107334	0.20546	0.00888933	-0.321911	-0.0749972	-0.284419	0.0470913	-0.350617	-0.0886639	0.215686	0.0288446	0.0196459	0.186855	0.163237	0.369951	0.435092	0.403133	0.405941	-0.0940325	-0.310792	-0.428728	-0.205878	-0.0481587	0.151394	0.153132	0.109269	0.198344	0.166837	0.0661302	0.0395234	-0.110433	0.151648	-0.0472253	-0.0512062	0.151427	0.267214	0.00641953	0.0826599	-0.269453	-0.0958287	0.0213888	0.218113	0.331991	0.207476	0.173838	0.452384	0.442103
492	PTX3	-0.00964608	0.158797	0.282097	0.0791118	-0.25422	-0.163268	-0.153677	0.104721	-0.249101	-0.238494	0.0898584	-0.0986485	-0.0377524	0.128403	0.251818	0.460811	0.461944	0.42658	0.428105	0.0324307	-0.236362	-0.405233	-0.318982	-0.17923	0.0161459	0.101576	0.167803	0.349367	0.237854	-0.00264922	0.0424243	-0.204998	0.103661	0.0263977	0.159575	0.310072	0.386424	0.0620922	0.19298	-0.174469	-0.0200125	0.0410978	0.282583	0.544853	0.305759	0.257798	0.518046	0.433568
216	CCL26	0.0575966	0.224835	0.289172	-0.018725	-0.0559705	-0.0106802	-0.0444718	0.201875	-0.0796306	0.0240884	0.321708	0.112292	-0.0129145	0.0993075	0.054376	0.386328	0.36094	0.25314	0.305684	0.105062	-0.0818498	-0.29029	-0.166591	-0.123843	0.113584	-0.0196594	-0.041566	0.199368	0.207718	-0.0663768	0.1024	-0.13467	0.0213451	-0.0404669	-0.0155511	0.0515581	0.185772	0.146773	0.280251	-0.0145482	0.13559	0.17237	0.223739	0.221138	0.0806991	0.00945805	0.38686	0.262248
280	GPX3	-0.0104813	0.189765	0.160501	0.0231413	-0.145209	-0.241014	0.0242323	0.238461	-0.0255615	-0.299567	-0.033276	-0.134643	-0.0304437	0.159547	0.0328792	0.208076	0.317657	0.355072	0.204038	0.0210592	-0.0468712	-0.41721	-0.249318	-0.172458	0.152137	0.120566	0.0306964	0.312272	0.194171	-0.00482196	0.137054	-0.16313	0.0207167	-0.0126467	0.124934	0.242333	0.283065	0.212183	0.372352	0.0185193	0.187837	0.223075	0.459195	0.572771	0.263373	0.295706	0.512615	0.326468
432	MFRP	-0.0347784	0.133846	0.108997	-0.0676853	-0.157818	-0.208275	-0.010062	0.218308	-0.0212019	-0.0351036	0.169314	-0.0644402	-0.0963683	0.325385	0.148292	0.42297	0.45973	0.505947	0.438972	0.0608918	-0.165237	-0.3006	-0.163179	-0.144256	0.0489485	0.234976	0.109192	0.330983	0.190873	-0.0482816	0.0186169	-0.164707	0.093371	-0.0629354	0.0121864	0.234578	0.236533	0.0137388	0.139537	-0.190474	-0.0558182	0.0469978	0.159374	0.342017	0.12451	0.227827	0.401914	0.212691
165	CD163	-0.133129	0.0653664	-0.0107417	0.0559346	-0.186992	-0.0289487	0.0719209	0.169702	0.0514143	-0.198379	-0.0692209	-0.182324	-0.017965	0.323965	0.207979	0.23911	0.379572	0.456412	0.38691	0.0145403	-0.0257773	-0.25569	-0.238772	-0.0592774	0.0785124	0.166099	-0.116559	0.0913623	0.219637	-0.106985	0.0663375	-0.01016	0.0705836	-0.0526173	0.0547417	0.186218	0.132253	0.227482	0.239403	-0.053251	0.0473079	0.238251	0.298721	0.451182	0.251427	0.332509	0.428959	0.408967
221	ERBB4	-0.17614	-0.101004	0.123096	0.093613	-0.470154	-0.0280328	-0.127809	0.00586195	-0.235536	-0.35959	0.0241149	-0.143255	-0.107306	0.130851	0.287502	0.27317	0.221675	0.4842	0.271432	0.0619023	0.0471435	-0.110806	-0.0106282	0.0185768	0.0391918	-0.279167	-0.220973	0.0644371	0.236504	-0.11624	0.106871	-0.0744638	-0.116859	-0.16565	0.168304	0.1945	0.382261	0.177778	0.212281	-0.129195	-0.0743134	0.00135381	0.205271	0.427098	0.251387	0.289969	0.182732	0.278209
463	NRP2	-0.0327677	0.0359754	0.292153	0.0337583	-0.344554	-0.0222967	-0.11569	0.0418871	-0.11516	-0.238952	-0.0351265	-0.344259	-0.163194	-0.12034	0.237485	0.257902	0.227629	0.357057	0.267763	0.0738597	-0.123408	-0.0860067	-0.145937	-0.292031	-0.0893823	-0.0948047	-0.0529724	0.140239	0.203832	-0.119767	0.0757524	-0.248124	-0.0934316	-0.0105718	0.2245	0.348198	0.497961	0.191362	0.126447	-0.135388	-0.0125633	-0.0469978	0.0530469	0.375355	0.149325	0.126386	0.21099	0.327089
523	SHH	-0.170312	0.0555775	0.189085	0.109322	-0.172553	-0.0461066	-0.0988967	0.165507	0.0313137	-0.0994145	0.039534	-0.169525	-0.179863	-0.0508626	0.113865	0.205934	0.184323	0.245944	0.285936	0.0323827	-0.146371	-0.0992518	-0.109204	-0.106321	0.0444425	0.0624532	0.00266815	0.383005	0.240162	0.130311	0.221688	-0.159723	-0.120504	0.0181761	0.26477	0.333388	0.506154	0.253567	0.341767	0.00726382	0.026577	0.00411969	0.133048	0.30892	0.182516	0.316609	0.223537	0.19462
408	LECT2	-0.110135	0.118075	0.266256	0.305226	-0.162384	0.0348549	-0.00634076	0.203105	0.0226614	-0.105509	-0.0116389	-0.213195	-0.122327	0.136633	0.126262	0.21236	0.310446	0.454768	0.439333	0.126239	-0.0105141	-0.00379141	0.0289621	-0.0833532	0.193634	0.0991241	-0.137401	0.0746347	0.167777	0.0112209	0.260141	0.0382625	-0.125616	-0.0389909	0.11011	0.0961578	0.213229	0.249345	0.277826	0.0145014	0.165183	0.290337	0.291893	0.453856	0.187393	0.32754	0.353759	0.311995
99	TSC1	0.0154298	0.330395	0.378266	0.125751	-0.146814	-0.167473	-0.147374	0.11794	-0.0940869	-0.0910828	0.056317	-0.064581	-0.00292174	0.288749	0.103595	0.268696	0.337954	0.325491	0.204439	-0.0743504	-0.180937	-0.388204	-0.119211	-0.248727	0.0692899	-0.0596783	-0.158713	0.144759	0.0628432	-0.0167977	-0.0162721	-0.323496	-0.07696	-0.00950474	0.0878718	0.255924	0.228377	0.0451854	0.338516	-0.0611162	0.113621	0.183169	0.231206	0.402763	0.0577654	0.247613	0.348893	0.238281
69	MDK	0.0133292	0.232652	0.422761	0.232725	-0.309645	-0.160437	-0.193337	0.0313427	-0.183421	-0.0375812	-0.0191162	-0.248321	-0.227712	-0.0695498	-0.016589	0.0927279	0.23522	0.286347	0.0621448	-0.0955562	-0.438986	-0.198041	-0.0152869	-0.202504	0.0738047	0.0195613	-0.174691	-0.131743	0.125368	-0.0526088	0.0488611	-0.190133	0.0227201	0.0614866	0.192255	0.256818	0.292564	0.00122361	0.123701	-0.241686	0.0837661	0.0182769	0.104098	0.236357	0.0618422	0.179337	0.198878	0.225253
10	DEFB103A	0.300837	0.347902	0.456227	0.443079	-0.310992	-0.254791	-0.177435	0.024712	-0.122609	-0.19753	-0.114075	-0.125945	-0.145483	-0.16499	0.0504483	-0.000199993	-0.011288	0.11749	0.0199091	0.161668	-0.181966	-0.239554	-0.329408	-0.168355	-0.0281924	-0.049127	-0.0581617	-0.128445	0.0781847	-0.0423637	0.186615	0.044704	0.207672	0.327842	0.489798	0.167676	0.195799	0.0414331	0.241263	0.0444926	0.166521	0.0133338	0.282257	0.335029	0.374237	0.412484	0.285703	0.268108
7	TNFSF13B	-0.155618	-0.0723729	0.0279073	0.242553	-0.27701	-0.132773	-0.180644	-0.0116944	-0.182121	-0.306687	-0.179987	-0.267452	-0.317861	-0.0795102	-0.0424159	0.0339477	0.262882	0.269215	0.0184853	-0.0574993	-0.0935403	-0.258216	-0.0684032	0.154499	0.346744	0.00274393	-0.160276	-0.093367	0.295932	-0.0506724	0.223012	0.104046	0.126358	0.100207	0.374142	0.178177	0.109564	0.306419	0.299011	-0.030661	0.150185	0.288998	0.359049	0.412824	0.34339	0.483134	0.343328	0.315257
371	IL22RA2	-0.108574	0.15577	0.186908	0.413267	-0.171905	-0.127676	-0.00575561	0.191047	-0.163392	-0.29486	-0.105973	-0.133589	-0.172694	0.218434	0.0773356	0.0621996	0.17332	0.311423	0.279298	0.124018	0.0342912	-0.306652	-0.125561	0.056517	0.202692	-0.127824	-0.164297	0.110648	0.216445	-0.0787519	0.318165	0.146074	0.0103441	0.0683851	0.396873	0.191063	0.211631	0.224303	0.446147	0.1955	0.226686	0.308471	0.525052	0.623116	0.601935	0.700031	0.592745	0.470401
423	LTBR	-0.143957	0.123149	0.130499	0.31554	-0.183882	-0.20227	-0.0988654	0.049826	-0.117225	-0.228059	-0.101337	-0.0926354	-0.16593	0.162326	-0.00977964	-0.0389744	0.134702	0.192356	0.0503631	0.00729145	0.0203696	-0.305816	0.0797954	0.0514372	0.251775	-0.245354	-0.419326	-0.203552	0.0847819	-0.198082	0.214391	0.0568994	-0.207086	0.00619845	0.309464	0.164508	0.153629	0.14061	0.490776	0.227085	0.257663	0.301773	0.423809	0.481004	0.391918	0.664957	0.45489	0.423958
429	CCL13	-0.17905	0.0700933	-0.0532627	0.221251	-0.17285	-0.245147	0.00866471	0.174834	0.0528269	-0.222974	-0.250234	-0.119747	-0.195012	0.0618527	-0.122849	-0.207955	0.0386446	0.187861	-0.0864842	-0.117486	-0.0308888	-0.340997	0.0603869	-0.0170805	0.2264	-0.0785877	-0.380775	-0.100621	0.0707701	-0.12925	0.17032	0.060801	-0.126852	0.091038	0.404387	0.303637	0.216764	0.0837361	0.475299	0.272783	0.269742	0.254526	0.490281	0.433759	0.306259	0.70003	0.40873	0.317614
487	PDGFB	-0.229447	-0.0302806	-0.131408	0.242969	-0.275379	-0.229461	0.0265441	0.110113	0.0659938	-0.261803	-0.242753	-0.186189	-0.27824	0.0695373	-0.123117	-0.137292	-0.0135632	0.188751	-0.103826	-0.0931914	0.0276383	-0.212006	0.0772046	0.10203	0.143468	-0.120218	-0.358122	-0.168898	0.136522	-0.197547	0.168535	0.182755	-0.0375191	0.0712653	0.480031	0.312286	0.238294	0.117902	0.380109	0.125269	0.149631	0.145941	0.345885	0.311566	0.325481	0.670017	0.220575	0.203317
425	ITGAM	-0.245153	0.0241629	-0.154326	0.0745114	-0.207385	-0.16242	-0.0294365	0.132844	0.0724823	-0.358229	-0.382456	-0.124758	-0.245462	0.036497	-0.155483	-0.126608	0.0430239	0.292639	-0.0384533	-0.228441	-0.0282393	-0.41756	-0.0333684	0.0986691	0.165721	0.02855	-0.432896	-0.0654561	0.22437	-0.0847361	0.0610211	-0.0195721	-0.0296819	-0.0604076	0.362075	0.383884	0.317333	0.170345	0.408536	0.134267	0.215715	0.201035	0.43729	0.480447	0.302859	0.612644	0.281967	0.319236
486	PDGFA	-0.241165	0.0449039	0.0628707	0.319933	-0.244768	0.0580498	0.255715	0.394837	0.238545	-0.0858754	-0.166493	-0.203915	-0.138092	0.106979	0.0451453	-0.0332714	0.064288	0.227316	0.198694	0.00953706	0.0249643	0.00846311	0.0227719	0.074389	0.14816	-0.00409583	-0.173058	-0.0260378	0.154839	-0.114387	0.259043	0.129482	-0.061573	0.114404	0.419917	0.184063	0.299153	0.231382	0.295224	0.117078	0.129739	0.15176	0.448772	0.506	0.511578	0.645665	0.310235	0.361879
459	MST1	-0.179707	-0.0290349	0.0649874	0.0992109	-0.291729	0.000117147	0.0311936	0.0740712	0.00361573	-0.324054	-0.118753	-0.376439	-0.292406	-0.00530425	0.114466	0.0299553	0.161883	0.256675	0.0892315	-0.173114	-0.0476016	-0.199815	-0.0840014	-0.14731	0.065826	-0.182763	-0.253351	0.0301575	0.240426	-0.0471339	0.0975783	-0.0616688	-0.118872	0.0213316	0.346165	0.466516	0.533851	0.218314	0.23158	-0.0431808	0.0631261	0.0244372	0.316145	0.591357	0.402337	0.439188	0.14158	0.312637
421	XCL1	-0.237894	-0.0912892	-0.0228392	0.0584103	-0.428689	-0.108908	-0.1228	0.0304409	-0.126207	-0.330022	-0.307708	-0.231837	-0.144036	-0.00705284	0.114949	-0.0587359	0.0740104	0.344156	-0.0153598	-0.229308	-0.0392402	-0.290668	0.000410608	-0.0637592	0.0540144	-0.111601	-0.443553	-0.125207	0.0880805	-0.205359	-0.0310409	-0.174862	-0.143429	-0.0567815	0.285212	0.421802	0.487735	0.123533	0.268015	-0.0920072	-0.0320471	-0.0920082	0.264348	0.478048	0.23345	0.418595	0.186614	0.33751
489	PDGFD	-0.119681	0.030163	0.054504	0.15651	-0.327348	-0.14176	-0.116776	-0.0315881	-0.0673848	-0.250836	-0.181235	-0.276458	-0.193695	0.0621675	0.117212	-0.0588944	0.168185	0.337649	0.035815	-0.130351	-0.022082	-0.188577	0.0736369	-0.148623	0.0818993	-0.112161	-0.506352	-0.333587	0.0211276	-0.158048	0.0355585	-0.0729329	-0.239233	-0.0167565	0.240317	0.290645	0.306201	0.0125234	0.294326	0.0214014	0.105234	0.0822752	0.206226	0.379732	0.180556	0.48201	0.27218	0.385284
422	LTB	-0.234314	0.1104	0.0679148	0.0453418	-0.266605	-0.0771013	-0.0708678	0.152063	-0.0146229	-0.263386	-0.133546	-0.224789	-0.210425	0.0989861	0.0597371	0.107991	0.31131	0.346602	0.0693885	-0.231608	-0.131436	-0.258377	-0.0543178	-0.165905	0.163193	0.0538658	-0.256457	-0.044764	0.226975	-0.00983314	0.0856707	-0.189306	-0.0837169	-0.0216734	0.197597	0.370053	0.436024	0.0246502	0.354661	-0.0674486	0.123347	0.150908	0.263045	0.40376	0.0932043	0.399097	0.355054	0.360336
345	IL15RA	-0.0870725	0.204055	0.107093	0.0359096	-0.0652598	0.166499	0.0112037	0.144696	0.0476535	-0.282761	-0.244621	-0.0552481	0.0714274	0.127601	0.244597	0.0395262	0.192053	0.12426	-0.0566564	-0.207991	-0.19788	-0.429866	0.00985834	-0.214527	-0.127268	-0.175008	-0.223748	0.00938787	-0.0483083	-0.159952	-0.0663279	-0.285589	-0.215855	-0.139897	0.0560366	0.27121	0.249033	0.164054	0.374162	0.241913	0.224594	0.235087	0.255268	0.393262	0.0957189	0.331941	0.323499	0.561857
506	RELT	-0.193736	0.035895	0.0637925	0.173212	-0.104479	0.122529	0.0518525	0.113622	0.0633663	-0.412056	-0.321228	-0.338415	-0.18529	0.0960577	0.244615	0.000286796	0.0738096	0.228836	-0.00163905	-0.164978	0.0637725	-0.0861019	0.0570317	-0.13438	-0.0777903	-0.204781	-0.362776	-0.0407172	0.0804578	-0.117962	0.0633826	-0.117242	-0.314939	-0.094625	0.229915	0.327795	0.378424	0.220867	0.443193	0.193908	0.193678	0.221611	0.169914	0.351317	0.0822402	0.427817	0.175217	0.319836
488	PDGFC	0.0074692	-0.00489677	0.0277326	0.266616	-0.229375	-0.0853049	0.113742	-0.0473337	0.0594005	-0.313165	-0.123271	-0.263669	-0.0724758	0.12749	0.182462	-0.111548	-0.0611323	0.113424	-0.00246514	0.0362186	0.198587	-0.0572283	-0.0235873	-0.114769	-0.0473676	-0.368181	-0.36608	-0.207399	-0.0926356	-0.216229	0.123966	0.0981537	-0.268584	-0.000542091	0.355471	0.225984	0.173771	0.224131	0.297557	0.177361	0.0929616	0.112717	0.256281	0.418389	0.367328	0.500375	0.110785	0.162629
452	MMP24	-0.173504	0.0773202	0.154863	0.122959	-0.286702	-0.101213	-0.0442243	0.168283	-0.088078	-0.0435867	0.0778365	-0.166083	-0.124174	0.273254	0.132558	0.142089	0.194982	0.467766	0.385399	0.0403591	0.0153419	-0.181181	-0.0837784	-0.172447	0.0202529	-0.10207	-0.379339	-0.0247407	0.0596326	0.0183326	0.0550108	-0.0969519	-0.157769	-0.0701654	0.175584	0.324016	0.339073	-0.0246477	0.354696	-0.0120528	0.0242137	0.00992025	0.200004	0.335511	0.213545	0.409689	0.298065	0.216037
400	IDE	-0.113351	-0.00453739	0.0974699	0.149528	-0.351238	-0.227699	-0.321131	-0.130189	-0.280556	-0.232245	0.103929	-0.0838059	0.0132604	0.216814	0.257495	0.206431	0.294342	0.371904	0.221585	0.0501765	-0.065391	-0.27341	0.0520307	-0.080691	-0.0415665	-0.229992	-0.358571	-0.114965	0.0419675	-0.150341	-0.0712225	-0.0964082	-0.148572	-0.0412629	0.0887326	0.177643	0.137588	-0.14922	0.259297	-0.0412077	-0.0394529	-0.00823502	0.198929	0.294714	0.176264	0.469043	0.244842	0.286813
348	IL17B	-0.139261	0.0935152	0.126086	0.0647167	-0.270771	0.0300123	-0.18691	0.0905293	-0.101655	-0.0222879	0.0871811	-0.138864	-0.059571	0.230438	0.214588	0.197766	0.333963	0.350009	0.173684	-0.144952	-0.0920205	-0.303191	-0.0146177	-0.154491	0.0588348	-0.108959	-0.407179	-0.056799	0.059015	-0.120926	-0.0893847	-0.264154	-0.169519	-0.107562	0.00193142	0.223398	0.262148	0.0503854	0.281827	-0.0896688	0.00268976	0.0355692	0.187937	0.314491	0.0780365	0.290752	0.241218	0.431559
329	IL1RAPL2	-0.122187	0.23255	0.25895	0.247852	-0.202345	-0.0210432	-0.0604009	0.206563	-0.146361	-0.178177	-0.00422493	-0.0952854	-0.143921	0.0695617	0.0437718	0.112892	0.290272	0.263713	0.145583	-0.14408	-0.22412	-0.396616	-0.00163303	-0.077511	0.104824	-0.230077	-0.374983	0.0217744	0.187775	-0.102548	0.138671	-0.149672	-0.183601	-0.0377193	0.249575	0.264041	0.359835	0.212618	0.459512	0.123753	0.257915	0.26082	0.438798	0.488383	0.288337	0.461084	0.434505	0.512317
342	IL13RA1	-0.0590725	0.161365	0.242293	0.115667	-0.332881	-0.125783	-0.302274	-0.0191731	-0.207775	-0.140877	0.180812	-0.0344465	-0.1139	0.136488	0.0663864	0.228622	0.302721	0.275884	0.218461	-0.0792842	-0.230228	-0.452921	-0.025406	-0.154071	0.185339	-0.133231	-0.184278	-0.121675	0.0647569	-0.134159	-0.0213884	-0.161551	-0.1332	-0.115767	0.108093	0.264758	0.253149	0.0545881	0.308501	-0.0105161	0.118348	0.122203	0.281557	0.370657	0.228046	0.385499	0.44858	0.511111
457	MMP9	-0.286224	-0.0661605	-0.00709283	0.049143	-0.254334	-0.312151	-0.25247	-0.0369903	-0.19966	0.0149805	0.106674	-0.0577886	-0.230459	0.0807294	-0.214769	0.0578939	0.165557	0.331614	0.0914332	-0.194718	-0.0934982	-0.30346	0.0476471	0.152567	0.338381	0.101572	-0.254375	-0.0168295	0.188254	0.0470855	0.0333982	-0.0105681	-0.0229391	-0.105631	0.121111	0.21648	0.216665	0.0411891	0.289998	-0.162717	-0.00626577	0.075302	0.010076	0.0109352	0.0708297	0.299303	0.248885	0.0557824
438	CCL15	0.0139074	0.125404	0.08031	0.108036	-0.328648	-0.332224	-0.234983	0.000993026	-0.204615	0.0169794	0.312937	0.184589	-0.0756852	0.261874	-0.0992539	0.177036	0.245584	0.398854	0.267256	0.124737	-0.125854	-0.214593	-0.0349834	0.103435	0.243297	0.0402073	-0.152252	-0.123795	0.0205961	0.00861894	0.112763	0.171941	0.125752	-0.0662155	0.0662863	-0.00440871	0.0193956	-0.218064	0.196995	-0.108992	-0.0213842	0.0219266	0.120333	-0.044524	0.118941	0.372315	0.280264	0.0696342
479	TNFSF4	-0.0730839	0.0218829	0.0539545	0.0409145	-0.361737	-0.389664	-0.394851	-0.235401	-0.339304	-0.288622	-0.0809327	-0.0674859	-0.269169	-0.08702	-0.201936	-0.0815358	0.120934	0.212394	-0.111286	-0.123337	-0.193836	-0.358637	0.0950023	-0.0370182	0.212852	-0.119976	-0.442001	-0.348495	0.0396649	-0.0736676	0.00159748	-0.0829245	-0.0688598	-0.011722	0.243342	0.248451	0.235408	-0.133155	0.250766	-0.0309929	0.127165	0.0599778	0.156052	0.134521	0.0577505	0.377845	0.24379	0.217911
482	TYMP	-0.154226	0.112018	0.0331887	0.11111	-0.269677	-0.327404	-0.175669	-0.0155276	-0.182286	-0.231209	-0.0847554	0.00826692	-0.13913	0.074949	-0.10806	-0.0922292	0.120773	0.274371	-0.0303124	-0.147081	-0.211202	-0.328887	0.110286	0.0159447	0.199308	-0.0268057	-0.302884	-0.258052	0.0321781	-0.0641866	0.0784021	-0.00528842	-0.105109	0.0471454	0.18451	0.111762	0.129005	-0.107147	0.355304	0.12258	0.218477	0.23727	0.28076	0.182133	0.123294	0.540352	0.452675	0.329964
240	FGF23	-0.106707	0.0489059	-0.127205	0.0427517	-0.104605	-0.117685	0.0306836	0.16503	0.110191	-0.123211	-0.0237774	0.0359746	-0.0584649	0.157396	-0.0834565	0.00146155	0.249045	0.253857	0.0685861	-0.0800287	-0.0508314	-0.351093	0.0564447	0.0987322	0.151776	-0.00501316	-0.29139	0.00316961	0.153962	0.0252761	0.127193	-0.00013833	-0.0138143	0.0399703	0.20108	0.118658	0.0320782	0.142425	0.397802	0.185827	0.240829	0.305286	0.421462	0.2752	0.207167	0.542169	0.355819	0.299995
159	BTC	-0.202295	0.136734	0.0195477	0.138671	-0.143695	-0.114557	0.00536402	0.258807	0.0301571	-0.0802811	0.0294914	-0.00847827	-0.218256	0.276888	-0.101339	0.159243	0.298976	0.408601	0.270767	-0.0467326	-0.171808	-0.289753	0.0189198	0.170802	0.197252	0.142406	-0.226863	0.0468668	0.22941	0.0628407	0.252778	0.145924	0.0214021	-0.0458259	0.203808	0.149414	0.22232	0.135338	0.438798	0.0810701	0.217102	0.317438	0.287686	0.182278	0.182673	0.546813	0.4192	0.315771
537	TGFBR3	-0.152225	0.0879869	0.0124933	-0.0564853	-0.174995	-0.223118	-0.198208	0.0335213	-0.137307	-0.086262	0.0969432	-0.0287801	-0.153793	0.115205	-0.0683165	0.196762	0.407344	0.321099	0.16832	-0.0933133	-0.142206	-0.277835	0.011114	0.0192654	0.191292	0.239078	-0.159903	0.10402	0.272806	0.112415	0.111579	-0.172064	0.0384548	-0.0220634	-0.00822565	0.182634	0.209781	-0.0135672	0.25997	-0.148925	0.044572	0.126798	0.0992029	0.115762	-0.0194267	0.276078	0.352434	0.273804
526	ADAM17	-0.11809	0.15587	0.1419	0.157813	-0.0813536	-0.0969923	-0.066918	0.139025	-0.0803866	-0.165527	0.018014	-0.0109573	-0.110703	0.137432	-0.020167	0.133324	0.396783	0.243118	0.149255	-0.0964489	-0.163796	-0.336868	0.0662895	-0.00228606	0.181088	-0.150545	-0.344544	0.102259	0.149151	0.0430047	0.176266	-0.137645	-0.207322	-0.143062	0.16262	0.223765	0.225638	0.214671	0.53938	0.183595	0.270838	0.335423	0.318141	0.354889	0.170727	0.438432	0.468723	0.38968
570	VASN	-0.165023	0.165125	0.0404795	0.0149213	-0.0659795	-0.221684	-0.122584	0.161418	-0.0966435	-0.159027	0.0442523	-0.0365958	-0.162716	0.201257	-0.0681784	0.174211	0.363259	0.375011	0.139338	-0.0693488	-0.0579106	-0.317303	-0.0315811	-0.0128309	0.262616	0.0515996	-0.203668	0.224246	0.127724	0.0451088	0.23514	-0.0624024	-0.033606	-0.0780149	0.0712451	0.140524	0.253579	0.0879866	0.406045	0.0455358	0.169839	0.256499	0.229134	0.256727	0.0305696	0.302536	0.394035	0.199659
131	ANGPTL1	-0.0838532	0.197613	-0.0199241	0.00422725	0.0104861	-0.237408	-0.0486593	0.259368	-0.0385354	-0.214047	-0.0279205	0.0552547	-0.156358	0.10971	-0.163631	0.0512142	0.185868	0.247819	0.163331	-0.178311	-0.102583	-0.508865	-0.228121	-0.0432308	0.229143	0.157594	-0.101896	0.335376	0.202903	0.14861	0.134796	-0.0466965	0.0174637	0.0839869	0.218132	0.282089	0.30083	0.0170386	0.469238	0.19184	0.232204	0.284718	0.460433	0.355007	0.171354	0.403295	0.502519	0.212688
209	EGFR	-0.0243577	0.320783	0.0755902	0.2338	0.137984	0.0267284	0.209354	0.376852	0.234329	0.0372892	0.0925901	-0.0455051	-0.174176	0.159876	-0.133993	-0.0729664	0.100539	0.0616719	0.201601	0.0463002	0.00012646	-0.210862	-0.0848761	-0.162	0.0429954	-0.140172	-0.297839	-0.0159819	0.014322	0.0830439	0.335924	0.214296	-0.0711576	0.194774	0.322324	0.15562	0.0542834	0.0336756	0.516139	0.50897	0.460899	0.467639	0.429304	0.213745	0.192868	0.492874	0.386353	0.246783
245	FGF8	-0.0745786	0.125133	-0.0504681	0.177571	0.0823235	-0.182201	0.0468772	0.0673325	-0.08937	-0.148294	-0.149917	-0.0490018	-0.155179	0.0130524	-0.0962679	-0.255235	0.00277887	-0.0661974	-0.245897	-0.162154	-0.0348076	-0.357415	0.0845995	-0.109575	0.0140248	-0.31356	-0.550283	-0.177135	-0.0327175	-0.112501	0.0447788	-0.0277628	-0.212901	0.026476	0.218129	0.191798	0.0884453	0.0308019	0.460339	0.347181	0.277492	0.22769	0.279481	0.168385	0.0556843	0.333153	0.279139	0.210202
395	INHBB	-0.0330018	0.123982	0.0121022	-0.00711645	0.0689873	-0.0952839	-0.116035	-0.00217716	-0.158517	-0.191444	-0.0804133	-0.157992	-0.220478	0.00896524	-0.0535033	-0.131832	0.155829	-0.0293432	-0.241827	-0.19786	0.00285387	-0.296119	0.038051	-0.223575	-0.0182504	-0.294152	-0.572085	-0.0445315	-0.0204835	0.0055207	-0.024076	-0.282422	-0.216178	-0.0395766	0.0506912	0.221005	0.174655	0.0216291	0.437034	0.182564	0.227458	0.159997	0.158823	0.151453	-0.139804	0.151231	0.0608793	0.104898
398	INS	0.152092	0.218995	0.241768	0.0632659	0.0103631	-0.159775	-0.25091	-0.0601509	-0.351071	-0.0911403	-0.0559324	-0.0476937	-0.142826	0.00855393	0.122026	0.0143945	0.104723	-0.0628224	-0.0994674	-0.027637	-0.0531032	-0.334399	-0.118003	-0.190795	-0.137289	-0.345363	-0.347876	0.116941	-0.0207862	-0.146428	-0.0503715	-0.329661	-0.237294	0.0220643	0.129729	0.249095	0.245473	-0.038204	0.306277	0.120333	0.0740962	-0.086082	0.0473217	0.156725	0.00863647	0.137384	0.111085	0.22301
542	TMPO	-0.103115	-0.0158519	-0.0883548	-0.0334237	-0.123713	-0.281422	-0.228282	-0.117938	-0.311809	-0.299581	-0.2031	-0.243357	-0.247039	0.0171653	-0.0648596	-0.115503	0.155053	0.0778707	-0.111358	-0.219378	-0.0448717	-0.44988	-0.0648061	-0.0968332	0.065676	-0.13721	-0.463	-0.0273139	0.0938061	-0.114995	-0.0273402	-0.250611	-0.0833425	-0.0878194	0.171646	0.396169	0.286507	0.161023	0.346963	0.0209155	0.122178	0.0456241	0.155983	0.320047	0.164404	0.322189	0.260552	0.284952
546	TIMP2	-0.272411	-0.00747583	-0.101005	0.0472312	-0.00966033	-0.18652	-0.159919	0.0236876	-0.182933	-0.110374	-0.128339	-0.0478579	-0.26093	0.1503	-0.245448	-0.0498875	0.266519	0.101788	-0.122978	-0.301856	-0.231144	-0.232067	0.31261	0.175097	0.394949	0.205658	-0.194957	-0.0170308	0.116624	0.0389451	0.0784152	-0.143487	-0.0975706	-0.175255	-0.0902894	0.108586	0.135398	0.0926069	0.159613	-0.0729536	0.103588	0.191608	0.0283711	0.0403283	-0.117625	0.186482	0.317958	0.252598
326	IL1RL1	-0.228786	0.0166759	0.0276424	0.138857	-0.160111	-0.108948	-0.20913	-0.029014	-0.222566	-0.0339286	0.0366259	0.0850767	0.0690119	0.287376	0.0364086	0.117852	0.398129	0.272773	0.0583604	-0.0838815	-0.258876	-0.261292	0.238143	0.119047	0.123333	-0.00106808	-0.242078	-0.185008	-0.097481	-0.0848669	-0.0762963	-0.0949721	-0.0825981	-0.239999	-0.225618	-0.0792498	-0.109087	-0.0361868	0.178121	-0.120308	-0.026799	0.168904	0.0672464	0.0384161	-0.04856	0.251247	0.287077	0.307082
361	IL2	-0.163727	-0.0453183	-0.175526	-0.277744	-0.0308158	-0.0921305	-0.119648	-0.0264387	0.0381554	0.0390136	-0.053803	-0.0693734	-0.129079	0.0551689	-0.111082	-0.0196932	0.326058	0.140485	-0.271674	-0.31057	-0.224556	-0.208136	0.238142	-0.0969174	0.0232567	0.167837	-0.186837	-0.136851	-0.00371088	0.00134145	-0.161877	-0.296254	-0.0465929	-0.230624	-0.30878	0.100315	-0.0271889	-0.107159	0.0451023	-0.154057	0.0509807	0.0681827	-0.155861	-0.212795	-0.450812	-0.0927586	0.020565	0.0981697
332	IL1R2	-0.268712	-0.0970642	-0.164904	-0.0988033	-0.180948	-0.149849	-0.104164	0.109757	-0.0625023	-0.0220144	-0.0161257	-0.068561	-0.229283	0.183485	-0.145374	0.0246604	0.29512	0.345191	-0.0405612	-0.312749	-0.283564	-0.23818	0.16127	0.0911638	0.196927	0.259418	-0.233119	-0.0621201	0.163091	0.0945367	-0.0307665	-0.0522916	0.00488155	-0.146372	-0.119619	0.142953	0.170221	-0.115805	0.145091	-0.218482	-0.00547176	0.027391	0.063783	-0.0382801	-0.192473	0.169876	0.181855	0.149528
370	IL22	-0.185238	0.0475746	-0.139057	-0.00903859	-0.144445	-0.122223	0.00930417	0.202757	0.0371177	-0.187345	-0.29137	-0.20869	-0.231842	0.0626184	-0.101501	-0.204722	0.181468	0.132039	-0.189533	-0.366963	-0.216082	-0.346518	0.0263801	-0.0762131	0.148981	0.142021	-0.387567	-0.11832	0.0842645	-0.0186637	-0.00993285	-0.200947	-0.0967649	-0.0568572	0.100818	0.298879	0.231739	0.0522678	0.361824	0.0796993	0.203433	0.170177	0.259042	0.202777	0.0109184	0.389491	0.390895	0.370017
127	ANGPTL2	-0.286477	0.0253498	-0.0634624	0.129494	-0.0181773	0.0850265	0.0460219	0.174923	0.0579823	-0.223792	-0.22262	-0.165592	-0.201841	0.0769779	-0.0405541	-0.0235094	0.201585	0.17906	-0.0975012	-0.200904	-0.237389	-0.179313	0.217276	0.0311691	0.0120148	0.0483975	-0.278532	-0.121784	0.157437	-0.0346818	0.044817	-0.0651372	-0.182673	-0.00484248	0.100352	0.126531	0.173682	0.0640291	0.300595	0.140365	0.298286	0.357352	0.259083	0.169994	-0.00228186	0.41908	0.304153	0.394622
269	GFRA2	-0.285397	0.0786913	-0.0964705	-0.00452534	-0.084529	-0.0331229	0.0067651	0.188194	-0.0168976	-0.284253	-0.229304	-0.234266	-0.227086	0.12823	-0.0253811	-0.0420635	0.293358	0.219219	-0.0242569	-0.308633	-0.191433	-0.495412	0.00721439	-0.117231	0.0435587	-0.0478576	-0.37751	0.0103618	0.125397	-0.0893606	0.0552067	-0.159636	-0.115349	-0.111203	0.136031	0.373079	0.27146	0.222753	0.460326	0.172489	0.280731	0.34446	0.32643	0.383018	0.0902392	0.407122	0.371654	0.442926
417	LCN1	-0.182813	0.218605	-0.0860456	0.0413804	0.112208	0.0311556	0.162888	0.411482	0.255353	-0.0520202	-0.214782	-0.0818765	-0.207727	0.112017	-0.26678	-0.121344	0.195628	0.156428	0.0719216	-0.258722	-0.215445	-0.440888	-0.0709853	0.0135414	0.267984	0.403913	-0.138082	0.176194	0.221921	0.0923446	0.215439	-0.0219271	0.0157119	0.0435347	0.110942	0.184374	0.171321	0.315021	0.445614	0.279228	0.406592	0.477756	0.430465	0.270024	0.103494	0.389832	0.54009	0.454095
303	IFNAR2	-0.183931	0.108194	0.0122641	0.106281	0.0732023	0.100536	0.0163049	0.267564	0.0922575	-0.269935	-0.362555	-0.195088	-0.212627	-0.103633	-0.118832	-0.242388	0.0747592	0.112302	-0.0506211	-0.226915	-0.0993348	-0.413478	0.0321229	-0.147171	0.197026	-0.00374247	-0.478605	-0.018394	0.123622	-0.00625007	0.184049	-0.146648	-0.229207	-0.0417886	0.195486	0.277669	0.287238	0.375232	0.595719	0.423436	0.49148	0.399908	0.517962	0.500818	0.149799	0.404591	0.441564	0.492603
330	IL1RN	-0.390281	0.0488792	-0.153804	0.0434876	0.198426	0.00116134	0.107508	0.234515	0.107928	-0.177017	-0.223632	-0.140362	-0.201973	0.117202	-0.149446	-0.0758138	0.172389	0.176999	-0.0174515	-0.227473	-0.158021	-0.234415	0.0743902	-0.0134288	0.100148	0.217157	-0.0477172	0.224555	0.139811	0.149103	0.056015	-0.0347684	-0.0147648	0.0513777	0.0294639	0.210565	0.115883	-0.0251413	0.28025	0.160386	0.210853	0.368126	0.254576	0.164302	-0.0504159	0.315157	0.280174	0.164919
5	A2M	0.0302594	0.33474	0.0623267	0.0649646	0.23947	0.0869644	0.134521	0.192116	0.212793	-0.0624354	-0.0165813	0.0272947	-0.0602525	0.240427	-0.218364	-0.0877154	0.154963	0.0042824	0.0362613	-0.239826	-0.0903311	-0.403619	-0.176867	-0.14994	0.182091	0.0479427	-0.164198	0.194182	0.15743	0.260333	0.0781663	-0.125403	-0.0793076	0.0779955	0.131335	0.249211	0.118882	0.194927	0.461121	0.268643	0.377535	0.415357	0.365056	0.298823	0.104645	0.323879	0.330892	0.307789
193	CST3	-0.193583	-0.0077248	-0.118706	-0.124784	0.0602236	0.0532505	-0.034519	0.139933	0.0498288	-0.358379	-0.139924	-0.186341	-0.28507	-0.115035	-0.0750251	-0.0629133	0.1033	0.0818436	-0.0753679	-0.2599	-0.054231	-0.286751	-0.0341388	-0.232402	0.101409	0.0142836	-0.260565	0.215543	0.230015	0.241528	0.0440945	-0.247478	-0.150166	0.0170645	0.255937	0.444065	0.403478	0.183215	0.464762	0.1792	0.277442	0.215291	0.330355	0.369327	0.0838201	0.324778	0.273072	0.188106
112	POMC	-0.273275	-0.0617009	-0.185592	-0.0122603	0.0135224	-0.0802444	0.0533142	0.218129	0.00114947	-0.336085	-0.176966	-0.0496798	-0.145377	0.0733471	-0.0707442	0.0137079	0.20018	0.260545	0.130664	-0.135108	-0.0383451	-0.26454	0.0222787	0.0860128	0.212429	0.165394	-0.0599932	0.272032	0.309065	0.181161	0.170551	0.0285255	0.0393505	0.122992	0.306261	0.247762	0.199298	0.18041	0.30239	0.138099	0.151835	0.273983	0.401717	0.389921	0.241254	0.491538	0.442365	0.262275
468	NRG1	-0.185174	-0.0957136	-0.0553924	-0.0516435	-0.223901	-0.322871	-0.237565	-0.118589	-0.339357	-0.438047	-0.149184	-0.114252	-0.219156	-0.110681	-0.0982288	0.0028787	0.349351	0.284575	-0.13768	-0.196197	-0.299183	-0.345808	0.159035	0.0730007	0.149465	-0.00506411	-0.149337	0.0406797	0.282795	0.0791311	0.0929424	-0.178223	-0.0448831	-0.138013	0.0461408	0.209842	0.196294	0.0661386	0.27204	-0.0829127	0.156271	0.134712	0.166403	0.183843	-0.0240279	0.260718	0.313699	0.255631
411	LEPR	-0.00281838	0.0292453	0.0204343	0.0524352	-0.397313	-0.335028	-0.269776	-0.0966085	-0.307117	-0.404129	-0.135349	-0.0190351	-0.0553892	-0.07323	-0.0753099	-0.0291694	0.151469	0.230916	-0.0770621	-0.1634	-0.298404	-0.317978	-0.00445351	0.0489179	0.203193	0.120049	0.00148943	-0.148416	0.139738	-0.0054112	0.127526	-0.025117	0.0542956	0.0234157	0.0704873	0.0517972	0.188527	-0.00194932	0.116125	-0.0738585	0.1387	0.0930202	0.284792	0.186881	0.147114	0.313606	0.501345	0.402064
522	DKKL1	-0.167295	-0.211166	-0.133522	-0.213667	-0.377384	-0.317348	-0.463538	-0.345866	-0.31746	-0.291501	-0.0433644	0.0294176	0.0576301	-0.0943475	0.0151831	0.101965	0.18138	0.326722	-0.0135319	-0.108518	-0.267514	-0.225493	0.0998493	-0.0142381	0.0603497	0.192244	-0.019231	-0.0427744	0.062516	0.0630494	-0.170115	-0.290485	0.0394534	-0.0639513	-0.140732	0.148969	0.215355	-0.0866452	-0.113913	-0.339371	-0.212942	-0.206997	-0.0200637	0.0796722	-0.0623392	0.0580345	0.12406	0.120617
115	INHBC	-0.0240648	0.087391	0.116234	-0.296969	-0.0987549	-0.0467334	-0.320399	-0.116745	-0.194215	-0.0556581	0.118113	0.0138399	0.0360578	-0.0354922	0.158312	0.247203	0.322604	0.150629	0.0267514	-0.104959	-0.251232	-0.127265	0.0361948	-0.219423	-0.143634	0.0253375	-0.0619546	0.0103292	-0.0758977	-0.0709581	-0.118911	-0.386599	-0.0726262	-0.174653	-0.283561	0.0978892	0.133919	-0.1407	-0.0177902	-0.1462	-0.0571901	-0.0775222	-0.253924	-0.154045	-0.44598	-0.205257	0.0255657	0.145683
114	INHBB	-0.173094	-0.00531764	-0.0868584	-0.12249	0.0397938	0.0189282	-0.0172212	0.124954	0.035782	-0.278556	-0.29185	-0.185274	-0.153945	0.0664839	0.0964533	0.0112233	0.234026	0.257839	-0.0924877	-0.188792	-0.0731201	-0.158561	0.0626689	-0.124368	-0.0595794	0.034186	-0.322093	0.0207923	0.0184815	-0.0628252	-0.0258529	-0.28561	-0.175767	-0.177367	-0.0540242	0.236124	0.219474	0.0604058	0.312013	0.101981	0.146232	0.173377	0.0604648	0.179803	-0.22771	0.118264	0.181012	0.208135
481	CCL18	0.0532613	0.0968806	0.0890304	-0.115103	0.168886	-0.0689387	-0.212621	-0.142769	-0.171601	-0.254483	-0.0991271	-0.0684439	-0.113124	0.0299362	0.0591157	0.00618804	0.103026	0.00307099	-0.179403	-0.0535544	0.059424	-0.140723	0.0474181	-0.301771	-0.179967	-0.205283	-0.341476	-0.0613505	-0.0360815	0.0470404	-0.0752273	-0.319515	-0.18526	0.00186044	-0.114376	0.131218	0.115141	-0.162516	0.254449	0.0946734	0.144785	0.0991497	-0.0288907	-0.00662242	-0.418711	-0.108411	-0.0490933	-0.00528891
469	NRG2	-0.00503897	0.133148	0.216064	0.08124	-0.0268739	-0.220701	-0.242714	0.0738952	-0.123498	-0.115646	0.0965292	-0.133175	-0.313416	-0.223732	-0.122247	0.16189	0.222889	0.138554	0.0858843	0.148734	-0.123864	-0.169747	-0.0181514	-0.21486	0.0593595	-0.0552608	-0.124611	0.218364	0.262095	0.100613	0.144834	-0.11699	0.0528931	0.225056	0.240122	0.224558	0.186563	-0.0728457	0.236624	0.0518398	0.149695	0.0922197	0.245586	0.172659	-0.0292646	0.102083	0.104409	-0.0250174
170	TNFSF8	-0.18579	0.0550015	-0.00660945	0.0503041	-0.0285367	-0.0717092	0.0560442	0.188734	-0.0342053	-0.213528	0.0763458	0.0225081	-0.121534	0.0313346	-0.143507	0.0127901	0.0946221	0.156889	-0.0381162	-0.100308	-0.0260031	-0.191189	0.000241447	0.0441036	0.0541194	-0.232311	-0.324478	0.0626708	0.133536	0.149898	0.121559	-0.00472627	-0.0665046	-0.0825231	0.0630949	0.0320648	0.153108	0.00528331	0.437202	0.180041	0.23087	0.254775	0.233458	-0.00303435	-0.128038	0.145825	0.0734476	-0.0742859
196	FBLN5	-0.227773	0.0282668	-0.0372232	0.0734301	-0.0404834	-0.239372	-0.0329943	0.0517087	-0.141715	-0.320434	0.0877801	0.0593513	-0.183404	0.172913	-0.0225298	0.190113	0.0636745	0.234349	0.0777388	0.0359457	-0.0186031	-0.120919	-0.00868078	0.0731432	-0.0416724	-0.20525	-0.0134316	0.323422	0.257201	0.109341	0.172047	0.0876989	0.100253	0.0989033	0.280085	0.181683	0.235484	-0.140485	0.288365	0.0391678	0.018841	0.103861	0.147006	0.0891805	0.0480527	0.339529	0.0259175	-0.155821
442	MMP10	-0.0436159	0.00688776	-0.0533841	0.165519	-0.00204075	-0.331548	-0.143041	-0.123102	-0.251037	-0.217204	-0.00223754	0.0722622	-0.120397	0.108277	-0.11681	-0.0654099	-0.0593653	0.0270786	0.0197195	0.040796	0.0927793	-0.275862	0.0336865	0.0822924	0.0310676	-0.281343	-0.210633	0.0999554	0.0432086	0.0463815	0.0343417	0.0795466	-0.0825082	0.0765622	0.266221	0.205077	0.013725	-0.0549195	0.274764	0.195638	0.0352092	0.052091	0.213352	0.120886	0.215189	0.37817	0.132993	-0.052476
289	HBEGF	0.0165711	0.0579574	-0.0691013	0.0103725	-0.0225264	-0.266949	-0.220131	-0.116648	-0.214191	-0.294916	-0.0262819	0.200695	0.0124882	0.00750396	-0.12438	-0.0896776	0.0211622	0.0572675	0.0269746	-0.0201121	0.0291001	-0.327295	0.0264103	0.120478	0.16781	-0.0422291	-0.160814	-0.029187	-0.00952288	0.134808	0.0642383	0.0584317	-0.0700231	0.0899863	0.14043	0.00649051	-0.0863044	-0.120784	0.29859	0.255477	0.19361	0.265937	0.306613	0.105347	0.108061	0.403088	0.310101	0.0988443
359	IL18RAP	-0.0786293	0.0145356	0.0471689	0.203986	-0.257984	-0.244225	-0.162573	-0.0400601	-0.15951	-0.0347331	0.115944	0.186468	-0.0154357	0.152279	-0.0326664	0.0901463	0.0942001	0.226997	0.251525	0.247763	0.017278	-0.150356	0.236849	0.191291	0.15503	-0.175521	-0.198119	-0.204131	-0.0203463	-0.153175	0.0896452	0.208652	-0.0744687	-0.0110956	0.204498	-0.0275281	-0.156824	-0.0550739	0.157022	0.106966	0.0132021	0.09687	0.226324	0.111602	0.273936	0.504926	0.251945	0.203299
393	IL9	0.149156	0.164401	0.20563	0.110713	-0.114358	-0.0519882	-0.0943271	-0.00751339	-0.0422087	0.0565185	0.313227	0.0769879	0.0131818	0.111989	0.108507	0.0762293	0.159827	0.146056	0.223189	0.281436	0.0350862	-0.0467318	0.0685794	-0.211212	0.0183027	-0.304675	-0.371969	-0.385431	-0.0931036	0.00514689	0.0971051	0.108482	-0.141441	0.137874	0.068462	-0.104302	-0.198213	-0.192177	0.199245	0.201865	0.166099	0.145783	0.227513	0.072087	0.0436817	0.224975	0.188737	0.165988
321	IL36A	-0.020641	-0.00694522	0.153263	0.0361374	-0.455657	-0.306473	-0.362687	-0.208059	-0.34015	-0.0276835	0.423895	0.213086	0.0954696	0.123106	0.0035814	0.196971	0.137015	0.295886	0.296538	0.227148	-0.0484247	-0.156603	0.103901	0.0420682	0.186997	-0.355221	-0.284773	-0.230424	-0.0121201	-0.0997048	0.0137486	0.0276035	-0.103709	-0.0852153	0.0819516	-0.0224004	0.0439351	-0.165819	0.125008	-0.0750939	-0.0934053	-0.122055	0.146929	0.0883648	0.179943	0.239999	0.107245	0.0524467
420	LRP6	-0.0222971	-0.0228773	0.194295	-0.0476652	-0.353861	-0.395645	-0.468786	-0.474479	-0.610376	-0.459827	0.21343	-0.0150236	-0.0374715	0.0490888	0.129656	0.313039	0.305542	0.311691	0.164856	0.15009	-0.065424	-0.215546	-0.106629	-0.125766	0.00601559	-0.279734	-0.0197097	-0.0360746	0.117836	-0.00542355	-0.05584	-0.0905799	0.108607	0.0215264	0.0135294	0.145538	0.156627	-0.273739	-0.00896073	-0.247065	-0.137939	-0.085557	0.0407025	0.175105	0.094313	0.108214	0.0954329	0.0451355
406	LTBP1	0.069594	0.123333	0.149358	0.0747932	-0.20845	-0.343193	-0.350045	-0.340536	-0.455325	-0.260209	0.144094	-0.0231462	-0.125044	0.137423	0.0344972	0.149178	0.239607	0.215373	0.0785088	0.122255	-0.117241	-0.252454	0.0513213	0.0233638	0.00415268	-0.303378	-0.250813	-0.169191	0.0248661	-0.01433	0.116866	0.0748662	0.0120152	-0.0556377	0.0548232	0.0301155	0.0268596	-0.0498218	0.187161	-0.0431039	0.0932589	0.0740267	0.0478371	0.133279	0.157782	0.298594	0.117548	0.162382
474	GPNMB	0.0413163	-0.0281628	0.139874	0.140968	-0.225486	-0.318259	-0.267276	-0.333133	-0.410839	-0.407628	0.0610913	-0.0557457	-0.0272936	0.151439	0.305934	0.220372	0.131614	0.234472	0.145653	0.251529	0.124482	-0.0282164	0.0364098	-0.0747171	-0.181725	-0.355404	-0.112735	0.0110572	0.00538618	-0.159001	-0.00209498	0.00667799	-0.0863271	0.0265038	0.131856	0.0993843	0.101126	-0.291977	0.0298121	-0.0724834	-0.155622	-0.0865854	0.0751572	0.281742	0.242609	0.341261	0.0336882	0.0199331
198	DCN	-0.0414219	-0.103325	-0.0528848	-0.00928962	-0.218973	-0.533212	-0.371089	-0.441423	-0.519526	-0.378603	0.129059	-0.00709478	-0.149266	-0.0246611	-0.0466253	0.0282828	-0.00937241	0.00869192	-0.146471	0.0176677	-0.0343556	-0.244145	0.0434495	-0.0163566	-0.0748594	-0.47711	-0.154851	-0.065943	0.0409445	-0.0633519	-0.0840097	-0.0434935	0.00737448	0.061871	0.190928	0.202047	0.0240968	-0.180842	0.0656107	-0.0768093	-0.061711	-0.112785	-0.0282416	-0.00500512	0.0409114	0.177261	-0.0705774	-0.172707
199	DKK1	-0.000903241	-0.0217775	0.115066	0.091059	-0.321903	-0.459221	-0.404066	-0.316012	-0.502569	-0.236902	0.274008	-0.0156076	-0.0248562	0.0171167	0.0185454	0.10625	0.107737	0.0981647	0.0330743	0.23596	0.0331433	-0.222189	0.0136579	-0.0195884	0.119949	-0.46981	-0.186502	-0.155613	0.00455437	-0.14835	0.0493439	0.065308	0.0148395	0.0142347	0.136846	0.0579652	-0.0447236	-0.11457	0.101807	-0.0678219	-0.0553348	-0.0796694	0.124026	0.0934891	0.171181	0.225274	0.0789264	-0.0141903
343	IL13RA2	-0.0152569	0.0563022	0.0412166	-0.0649592	-0.246722	-0.408719	-0.419174	-0.328095	-0.390074	-0.0698537	0.286915	0.0886335	-0.0048975	0.0574823	-0.0955195	0.0735058	0.182358	0.047178	-0.0817474	0.0462645	-0.0777102	-0.25269	0.100544	-0.0880738	0.0841696	-0.399118	-0.337984	-0.244624	-0.181475	-0.0940102	-0.065114	-0.0322119	-0.0353179	-0.0838045	-0.0209566	0.0457094	-0.0920295	-0.235933	0.158446	-0.0554431	-0.00485593	-0.0190639	0.00507433	-0.121032	-0.108569	0.0885118	-0.0658814	-0.102616
351	IL17D	0.0377014	0.041444	0.136289	0.0346282	-0.41447	-0.418364	-0.496481	-0.388936	-0.47312	-0.23405	0.245343	0.23076	0.0407761	0.0851505	-0.0100221	0.211784	0.209644	0.143449	0.0633589	0.03554	-0.232988	-0.432049	0.124493	0.0620582	0.0720342	-0.274435	-0.122811	-0.147317	0.00722462	-0.0661946	-0.0687012	-0.10865	-0.0153426	-0.128167	-0.0382681	0.0980743	0.050766	-0.138893	-0.00749957	-0.149485	-0.0912231	-0.0889769	0.1003	0.148927	0.143248	0.210712	0.140643	0.205792
500	PRL	0.0841851	0.0642774	0.0885643	-0.119351	-0.404454	-0.515932	-0.480632	-0.325702	-0.493926	-0.16514	0.331852	0.190188	-0.0580549	-0.00452716	-0.140936	0.199305	0.377749	0.215412	0.0187978	-0.032812	-0.302545	-0.430799	-0.0111746	0.0141685	0.238212	-0.152974	-0.0478235	-0.0662389	0.0784256	0.0749258	0.0823578	-0.0750654	0.132163	-0.113897	-0.0373334	0.095336	0.0642357	-0.145243	0.111508	-0.187926	-0.0198844	-0.0177733	0.0601133	-0.00913793	0.0482348	0.138412	0.271364	0.105696
497	DLK1	-0.0692689	-0.0786723	0.0381174	-0.112108	-0.477456	-0.43903	-0.453915	-0.304626	-0.382988	-0.270435	0.309645	0.091086	-0.134636	-0.0981844	-0.17645	0.178349	0.243101	0.301126	0.120103	-0.0381794	-0.155799	-0.30813	0.0405148	0.0768252	0.370125	-0.0864973	-0.0841518	0.0102496	0.253554	0.136834	0.0804189	-0.0417601	0.00916027	-0.0268056	0.165407	0.213838	0.259936	-0.0392577	0.168564	-0.236722	-0.0393758	-0.0428109	0.177369	0.14792	0.169483	0.282059	0.191453	0.0651652
502	TNFRSF11A	0.0985384	0.0321406	0.0475211	0.00211665	-0.329918	-0.518405	-0.427666	-0.384912	-0.470897	-0.324751	0.0464226	0.0173531	-0.0919981	-0.0502972	-0.137918	-0.000534725	0.0442257	0.139234	-0.0840209	-0.0178116	-0.0287419	-0.326696	-0.0711834	-0.0946246	0.041566	-0.212162	-0.246977	-0.203358	0.0598061	-0.0214406	-0.0689817	-0.0565231	0.116465	0.157232	0.160538	0.233669	0.0977252	-0.263433	0.127397	-0.0875543	-0.0271917	-0.0751489	0.056652	-0.0266268	8.90854e-05	0.189196	0.105054	0.0666482
499	PHB	0.0857338	0.155219	0.193873	0.211097	-0.247381	-0.283038	-0.179811	-0.0549297	-0.218655	-0.122589	0.132465	-0.157326	-0.138856	0.227639	0.0935046	0.154526	0.308742	0.200973	0.149038	0.0925977	0.0732087	-0.232582	-0.197958	-0.149354	0.146311	-0.157023	-0.246521	-0.00314617	0.0826388	-0.113841	0.061124	-0.0527707	0.0584344	0.0796963	0.25291	0.26426	0.145334	-0.0279858	0.243112	-0.101253	-0.0358055	0.00953907	0.171129	0.294218	0.291733	0.378765	0.321596	0.24757
419	LRP1	0.245935	0.174254	0.24316	-0.00852331	-0.0903508	-0.206328	-0.259563	-0.205481	-0.251473	0.00973636	0.281889	-0.0484523	-0.0673858	0.0658198	-0.0283196	0.075591	0.176397	-0.0379007	-0.00384784	0.0562729	0.0323988	-0.301482	-0.183759	-0.301329	0.0209391	-0.281049	-0.366682	-0.0590565	-0.119538	0.00694741	-0.0797994	-0.238358	-0.126745	-0.0805622	-0.00903615	0.231381	0.131159	-0.0534996	0.262318	-0.020247	0.0401219	-0.0572869	0.000649407	0.0195209	-0.0224638	-0.0199695	0.116967	0.0649197
433	MIF	0.1399	0.153413	0.169799	0.055652	0.0526149	-0.0127711	-0.0207303	0.109771	0.0308251	-0.0491733	0.108158	-0.254891	-0.233183	0.127419	0.136206	0.0986948	0.228521	-0.04306	0.07425	-0.00284413	0.132409	-0.111381	-0.227354	-0.276368	-0.0128843	-0.255813	-0.187934	0.270404	0.0292082	-0.00304153	0.0984482	-0.217689	-0.166901	-0.129133	0.135784	0.282473	0.229441	0.179204	0.422038	0.139836	0.134355	0.072241	0.0651503	0.200584	0.0515858	0.132605	0.0552578	0.0211179
462	NRN1	-0.0402179	0.19106	0.204967	-0.0110319	0.0565259	0.0369208	-0.044723	0.195706	0.0170224	0.16884	0.195774	-0.12911	-0.295626	0.0648774	-0.0240819	0.173757	0.295286	0.157594	0.149677	-0.118657	-0.0578495	-0.155473	-0.0156966	-0.173821	0.116799	0.0707508	-0.247116	0.198576	0.160135	0.1419	0.153706	-0.192401	-0.131368	-0.0715143	-0.0165847	0.177784	0.264391	0.10978	0.328684	0.0139358	0.195076	0.194083	0.0382145	0.10232	-0.108183	-0.00405139	0.171727	0.0927528
362	IL2RA	-0.15606	0.23386	0.195703	0.10168	-0.0399125	0.0590106	-0.120061	0.195936	-0.0197452	0.0814999	0.17172	-0.0638162	-0.235043	0.149391	-0.114912	0.212279	0.303965	0.161376	0.190562	-0.12923	-0.161938	-0.266471	0.00279847	-0.0188679	0.241168	-0.00752173	-0.290104	-0.0208913	0.131121	-0.0267927	0.103543	-0.0653987	-0.061061	-0.146802	0.0437217	0.157322	0.244066	0.163261	0.374897	0.00583778	0.217863	0.246209	0.198067	0.212196	0.0525379	0.156128	0.222443	0.283098
295	TNFRSF14	-0.150027	0.0784087	0.16371	0.0697138	-0.0119975	0.0243761	-0.285135	0.0630586	-0.104438	0.264797	0.109688	0.0319783	-0.123284	0.121649	-0.0289022	0.153497	0.222875	0.12882	0.0546397	-0.189889	-0.215398	-0.230149	0.190429	0.0502949	0.24962	0.107321	-0.213616	-0.00178162	-0.0281301	-0.254658	-0.144592	-0.208743	-0.205423	-0.235415	-0.154765	0.0694978	0.148937	0.0393009	0.141424	-0.103733	-0.00426487	0.0298135	-0.0388274	0.0424742	-0.0854664	0.0559332	0.201638	0.21453
340	IL12RB2	-0.162039	0.0502902	0.056639	0.0568997	-0.162721	-0.0385144	-0.148909	0.0755213	-0.0360936	0.242319	0.206135	-0.000396425	-0.0300944	0.220038	-0.0454964	-0.0441962	0.192507	0.147502	0.0663152	-0.195433	-0.104312	-0.303604	0.164778	-0.0975071	0.224501	-0.159306	-0.569918	-0.265915	-0.142933	-0.109484	-0.103397	-0.138016	-0.269675	-0.224181	-0.066384	0.128667	0.0718346	0.0240786	0.270493	0.0372932	0.0595901	0.0552231	0.114376	0.104969	0.00420844	0.206816	0.196746	0.237004
339	IL12RB1	-0.118205	-0.0120518	0.132382	0.106629	-0.358754	0.0972368	-0.145318	-0.019086	-0.0526459	0.272517	0.254172	0.0506515	0.0509915	0.19275	0.0931056	0.0891046	0.151202	0.216088	0.0728306	-0.0405761	0.0218063	0.0531769	0.214158	0.0726489	0.142346	-0.27353	-0.4618	-0.446398	-0.172792	-0.160284	-0.0592334	0.0272051	-0.14365	-0.254652	-0.149778	-0.13583	-0.073199	-0.0182809	0.081696	-0.115757	-0.0684699	-0.0210077	-0.0585122	-0.123432	-0.105815	0.00983874	-0.0798218	0.11372
346	IL16	0.0415825	-0.0558826	0.179768	0.0102527	-0.159843	0.140274	-0.304856	-0.223887	-0.106562	0.384727	0.220048	0.0662829	0.0989828	0.0325258	0.104462	0.0749639	-0.0183801	-0.0476226	-0.0198878	-0.00186215	-0.0393888	0.210834	0.262368	0.0722073	0.0751984	-0.0197005	-0.0913159	-0.384915	-0.258932	-0.14292	-0.217781	-0.0891361	-0.162961	-0.265448	-0.368969	-0.241914	-0.176307	-0.0896249	-0.253257	-0.299116	-0.236491	-0.258596	-0.402097	-0.345375	-0.265353	-0.313399	-0.258302	-0.0225507
271	GFRA4	-0.0959449	0.0637164	0.218873	0.0486844	0.0326062	0.270028	-0.142425	0.109723	-0.0548179	0.403614	0.299307	0.0519954	-0.0453842	0.0845716	0.110869	0.232891	0.175611	0.0844394	0.227011	-0.148724	-0.3228	-0.145988	0.0856733	-0.0810293	0.116155	0.153544	0.0246748	0.0234283	-0.0472628	0.0656958	-0.206854	-0.185618	-0.100441	-0.154193	-0.211068	0.0226373	0.128442	-0.0197225	-0.0266611	-0.213951	-0.113263	-0.0963163	-0.129276	-0.0322872	-0.0860303	-0.148168	0.12929	0.188614
363	IL2RB	-0.16981	-0.104962	-0.0821429	-0.117	-0.0728231	0.0205289	-0.249501	-0.058224	-0.0268947	0.378231	0.121592	-0.157546	-0.188971	0.018325	-0.0453223	0.0289421	0.14037	-0.0514295	-0.134411	-0.390442	-0.264572	-0.147123	0.129179	-0.0582712	0.164674	0.194665	-0.1526	-0.100498	-0.0914759	-0.0590563	-0.321031	-0.307584	-0.0812454	-0.197566	-0.19518	0.211245	0.168515	-0.0394254	-0.135035	-0.363875	-0.258542	-0.320849	-0.308177	-0.168259	-0.236769	-0.219288	-0.14437	0.00507476
450	MMP2	0.0129433	-0.241632	0.0178358	-0.167942	-0.304947	-0.181654	-0.436888	-0.49083	-0.312886	-0.134088	0.0148907	-0.0772463	-0.122489	-0.364348	0.00610233	0.115085	-0.0245211	0.031764	-0.189158	-0.115579	-0.118989	0.0657727	0.0351569	-0.00871146	0.0241091	0.07938	0.152426	-0.12913	0.0842246	-0.0795194	-0.230836	-0.190866	0.0642623	-0.036667	-0.00244791	0.122109	0.186367	-0.115242	-0.334995	-0.515962	-0.354372	-0.366011	-0.432029	-0.264719	-0.190745	-0.293718	-0.237028	-0.180334
440	CCL19	0.270844	-0.118918	0.125295	-0.139522	-0.297037	-0.223222	-0.260506	-0.403589	-0.231365	-0.179021	-0.00474612	-0.171258	-0.00239983	-0.322101	0.103577	0.0932561	-0.0513957	-0.00270692	-0.0496508	0.169933	0.0443373	0.194816	-0.15623	-0.146751	-0.159741	-0.00588405	0.1625	-0.000980913	0.0149456	-0.053576	-0.0780932	-0.153905	0.150529	0.109673	0.0512377	0.0890975	0.15156	-0.0719565	-0.380512	-0.359715	-0.287211	-0.40395	-0.295487	-0.0576517	-0.0236124	-0.299425	-0.309868	-0.223047
439	CCL20	-0.0172753	-0.149014	-0.0684359	-0.221595	-0.212272	-0.186861	-0.338108	-0.352302	-0.160398	-0.0588701	0.243189	0.133243	0.0177711	-0.0178018	-0.112435	0.276124	0.0236449	0.110913	0.0689064	0.0267191	-0.0508368	0.0209061	0.0265091	0.0782577	0.00993723	-0.0191225	0.0446722	-0.00799629	0.0636644	0.0134142	-0.233968	-0.0362098	0.219467	-0.202926	-0.114638	0.069316	0.0593053	-0.142005	-0.247242	-0.399245	-0.304561	-0.308045	-0.27463	-0.246759	-0.186676	-0.33303	-0.457842	-0.432314
376	IL26	0.165463	0.000572283	0.0620182	-0.0236905	-0.00160795	-0.140613	-0.229998	-0.283575	-0.216945	0.0483492	0.250006	0.041148	-0.0414972	-0.0636521	-0.161175	0.0314445	-0.0794953	-0.131131	-0.0267515	0.122882	0.117372	-0.0182062	-0.112635	0.000792637	0.120035	-0.155835	0.0614529	-0.0590498	-0.0650313	0.0110592	-0.0062928	0.112949	0.177356	-0.0836419	-0.0465598	-0.035599	-0.0920288	-0.00330614	-0.123134	-0.168313	-0.129818	-0.147384	-0.21422	-0.169286	-0.0169255	-0.295163	-0.208121	-0.305552
128	ANGPTL7	0.300382	0.162883	0.223432	0.0927271	0.267733	0.108831	0.0522532	-0.0765674	-0.0520435	0.00924105	-0.0565181	-0.0578286	-0.0219413	-0.148712	-0.0419036	-0.0528055	-0.279814	-0.367387	-0.0413453	0.0143914	0.0676764	0.0373173	-0.136991	-0.0212117	-0.135935	-0.119315	0.177943	0.136388	-0.0682501	-0.127272	-0.047726	-0.103005	-0.109561	-0.0323606	0.0806699	0.0254795	0.093478	0.29676	-0.0100987	0.106071	0.114318	-0.0445976	-0.223117	-0.00679353	0.0443926	-0.266766	-0.0730693	-0.00813428
369	IL22RA1	0.276943	0.131354	0.275126	0.0337401	0.139393	0.130051	-0.0723743	-0.0728245	-0.240797	-0.0853873	-0.0994722	-0.157918	-0.0646929	-0.154633	0.121017	0.000774254	-0.0150541	-0.243553	-0.131479	-0.0413806	-0.0372754	-0.023262	-0.287026	-0.222655	-0.0815897	-0.148465	0.118239	0.14869	0.0368181	-0.0059378	0.0234784	-0.217235	0.0327759	0.0411094	-0.0292007	0.057176	0.201638	0.139611	-0.0143518	0.007271	0.0367994	-0.11402	-0.158454	0.0452102	-0.0956358	-0.403463	-0.0142928	0.0781528
548	TIMP4	0.130072	0.148492	0.244974	0.0311539	0.202311	0.15445	0.125777	0.135592	0.0477143	0.0515033	-0.0326173	-0.204193	-0.218421	-0.179909	-0.127095	-0.104176	0.0651028	-0.126016	-0.12638	-0.0457752	-0.00261994	0.109855	-0.0329521	-0.102488	0.24693	0.00809143	-0.084298	0.0812493	0.14302	0.16256	0.267963	-0.0870364	-0.00168848	-0.066397	-0.0362877	0.0126217	0.154306	0.362761	0.160858	0.0400836	0.242825	0.126015	-0.0400643	0.0380791	-0.127811	-0.301097	0.019221	0.00901801
265	MSTN	0.392816	0.182671	0.210918	-0.050971	0.113056	0.178173	0.0537597	-0.0011393	0.002092	0.168298	0.343391	0.177356	0.211199	-0.0040999	0.168034	0.324818	0.0683674	0.0954401	0.429516	0.22632	0.0531652	0.137222	-0.244615	-0.145563	-0.279969	-0.107338	0.12658	0.193256	0.00120407	0.175688	-0.0786711	-0.0552435	0.0304795	-0.0372807	-0.112323	-0.0780172	-0.0268039	-0.0680925	-0.131041	-0.0480006	-0.121018	-0.159146	-0.152987	-0.109083	-0.119603	-0.399646	-0.198119	-0.197007
257	WFIKKN1	0.257145	0.111859	0.242045	-0.132792	0.139069	-0.0967966	-0.253327	-0.297267	-0.410514	0.105335	0.316741	0.121385	0.00918766	0.124434	0.101346	0.297845	0.0711783	-0.0701516	0.0788431	0.117396	0.0333433	0.0667587	-0.0572343	-0.119863	-0.2509	-0.170274	0.130482	0.18454	-0.128976	0.0115543	-0.206528	-0.189145	-0.0487877	-0.138223	-0.336412	-0.0938057	-0.0540151	-0.325039	-0.209303	-0.262445	-0.261309	-0.259984	-0.457443	-0.332745	-0.389574	-0.530181	-0.312248	-0.292748
490	PECAM1	0.129292	-0.00267332	0.222198	-0.128005	-0.118943	-0.183447	-0.342048	-0.261306	-0.342951	-0.129203	0.24327	0.0232473	-0.157611	-0.00817726	0.0226804	0.342576	0.201151	0.248181	0.137359	0.154579	-0.00411537	0.156899	0.0651569	0.0864226	0.120044	-0.00448339	0.168947	0.0284765	0.159865	0.0868444	0.118833	0.022941	0.0547096	-0.189703	-0.2429	-0.181987	0.0154334	-0.111613	-0.0898891	-0.331397	-0.0997501	-0.0823106	-0.267302	-0.198098	-0.316631	-0.323745	-0.194424	-0.216829
113	INHBA	0.164524	0.182113	0.217358	-0.206724	-0.0592687	-0.244433	-0.316597	-0.115159	-0.438062	-0.0142638	0.343122	0.143793	-0.0551816	0.0039574	0.0128152	0.441332	0.358666	0.129428	0.189617	0.0593624	-0.302639	-0.205567	-0.230601	-0.0576392	-0.0115324	0.0848904	0.266021	0.312823	0.200593	0.0991143	0.0453461	-0.189189	0.259183	-0.0602021	-0.193497	0.0294842	0.164931	-0.142251	-0.101968	-0.292611	-0.112069	-0.157052	-0.207486	-0.153769	-0.218599	-0.359164	0.0902447	-0.0358643
118	ACVR2A	0.14932	0.34873	0.310759	0.144132	0.0195189	-0.0438571	0.0819439	0.202365	-0.0838114	0.126822	0.472896	0.197007	0.0115505	0.235004	0.0490582	0.42294	0.309667	0.163822	0.47556	0.327008	-0.176347	-0.0874864	-0.200842	0.0866131	0.0784919	0.0298311	0.43051	0.341658	0.209219	0.0811717	0.329349	0.201285	0.227727	-0.0340438	-0.0121903	-0.196907	-0.0656527	0.0423523	0.0477087	0.0337436	0.139111	0.237603	0.124884	0.0784878	0.256808	0.0859017	0.32613	0.13541
252	CX3CL1	0.144081	0.247487	0.264029	0.116136	0.333026	0.24969	-0.0787645	0.135855	0.0283416	0.438017	0.380724	0.144253	-0.0761326	0.138247	0.0334867	0.222189	0.0874871	-0.13998	0.239313	-0.00487023	-0.11195	-0.120177	-0.0401787	-0.0697029	0.0771744	0.0163038	0.0395097	0.203231	-0.0229487	0.0604741	-0.0510964	-0.113927	-0.101868	-0.0570371	-0.0577534	0.00573637	0.0333447	0.0765685	0.0611965	0.0589496	0.0615582	0.0382855	-0.0932698	-0.000728905	0.0167431	-0.163859	0.13347	0.051489
237	FGF19	0.231894	0.192637	0.279568	-0.0805966	0.103095	0.171373	-0.237168	0.015951	-0.0898574	0.379648	0.404792	0.153096	-0.0205969	-0.0141703	0.00254409	0.22958	0.101009	-0.0552834	0.200632	0.0142103	-0.158086	-0.122691	-0.0981879	-0.142875	0.135091	0.0605475	0.0393807	-0.00979272	-0.0652123	0.0392412	-0.111728	-0.116994	0.0429048	-0.0756642	-0.229734	-0.119263	0.0198607	-0.0345229	-0.126807	-0.119247	-0.0328899	-0.100202	-0.105459	-0.0691289	-0.115778	-0.407424	0.0185312	0.0290385
236	FGF18	0.103576	0.217813	0.197108	0.0657273	0.410038	0.398636	0.0160316	0.156405	0.138363	0.360208	0.15837	0.176278	0.0898172	-0.00187493	-0.0305764	0.160789	-0.0132949	-0.127276	0.212476	0.0767149	-0.0195375	0.194298	0.05056	0.0724473	0.0786736	0.130453	0.132783	0.0378028	-0.0363231	-0.0376051	-0.0218736	0.062136	-0.030827	-0.0667316	-0.253689	-0.331131	-0.213428	0.0807421	-0.130191	0.083656	0.0834965	0.138508	-0.160703	-0.192497	-0.276743	-0.496619	-0.0992128	-0.0437278
235	FGF17	0.256639	0.0792171	0.226319	-0.0650841	0.154183	0.192215	-0.140748	-0.0701045	-0.038663	0.449718	0.395502	0.175993	0.0648927	-0.0610446	0.058234	0.19176	-0.111668	-0.0889677	0.190496	0.19489	0.0471152	0.366071	-0.014231	-0.0250081	-0.00384053	0.0250056	0.143913	0.00917798	-0.106515	0.069246	-0.0745839	0.049257	-0.000747106	0.0067455	-0.222139	-0.275961	-0.139492	-0.236272	-0.360109	-0.209959	-0.241375	-0.294386	-0.36819	-0.351992	-0.296869	-0.557171	-0.372646	-0.376809
238	FGF20	-0.0262224	-0.0843708	-0.0212335	-0.173767	0.149418	0.184649	-0.207799	-0.0229389	-0.1156	0.273732	0.129966	-0.0306378	-0.0657797	-0.0485734	0.164776	0.270949	0.125836	-0.122214	0.00688903	-0.0509586	-0.103936	0.152344	-0.0362402	-0.0099183	-0.080784	0.147158	0.205236	0.159596	0.108067	0.0507236	-0.154292	-0.164359	0.134259	-0.0455077	-0.287823	-0.0251125	0.00752009	-0.21552	-0.315324	-0.342939	-0.32106	-0.314505	-0.359611	-0.270016	-0.38324	-0.541139	-0.308788	-0.230621
239	FGF21	-0.0130013	-0.0489907	0.0885374	-0.143857	-0.0341106	0.0232109	-0.35316	-0.114535	-0.255966	0.153181	0.210297	-0.0830979	-0.144361	-0.0145149	0.0672213	0.368749	0.250758	0.0519372	0.131853	-0.134346	-0.217544	-0.179	-0.111598	0.0408188	0.0887505	0.169861	0.170341	0.228214	0.203518	0.0605122	-0.133073	-0.171134	0.170035	-0.114259	-0.109935	0.165718	0.227386	0.0234071	-0.178572	-0.453574	-0.273836	-0.294829	-0.246252	0.00323675	-0.063906	-0.321659	-0.102658	-0.0257387
258	CXCL6	0.149906	0.1274	0.19661	0.0160323	-0.120288	-0.173327	-0.361323	-0.125766	-0.286188	0.0585951	0.176979	0.0821554	0.0917663	0.0154482	0.00529432	0.165342	0.068838	-0.0825959	0.132197	-0.11173	-0.214727	-0.466866	-0.228884	0.0130601	0.0534921	-0.067842	-0.0309591	0.233321	0.00834575	0.00730424	-0.162889	-0.25338	0.0175592	-0.0590251	0.0600042	0.191223	0.259812	0.140384	0.0931627	-0.170479	-0.115348	-0.254803	0.0320707	0.166732	0.229216	0.0389833	0.134807	0.168516
498	GRN	0.121494	-0.0636876	0.0988221	-0.172176	-0.197716	-0.261543	-0.366847	-0.197736	-0.35537	-0.146808	0.0806366	-0.0333693	0.0272965	-0.188634	0.145772	0.228449	0.199426	0.0916962	0.0519825	-0.152964	-0.292865	-0.242251	-0.123233	-0.0740345	0.0207893	0.190931	0.245684	0.372747	0.190684	0.0141105	-0.16569	-0.310282	0.042869	0.0442551	-0.0597958	0.187834	0.285872	0.0298391	-0.177457	-0.398325	-0.29521	-0.376092	-0.0254612	0.175459	-0.0159013	-0.189591	-0.0284967	0.0465239
15	SERPING1	-0.169266	-0.297364	-0.200395	-0.298773	-0.146226	-0.200935	-0.222872	-0.17666	-0.244358	-0.0471809	-0.129902	-0.263711	-0.136023	-0.380234	-0.0362967	-0.0467102	0.0744765	-0.065541	-0.278217	-0.337051	-0.289788	-0.201736	-0.0144909	-0.109037	0.0945594	0.220147	0.182131	0.238023	0.206296	0.135927	-0.243717	-0.431372	0.10054	0.0707723	0.0640557	0.371868	0.376805	0.0607025	-0.191843	-0.431767	-0.290907	-0.40924	-0.160106	0.0567034	-0.0884213	-0.198195	-0.0712718	-0.0411322
46	CFP	-0.1126	-0.31799	-0.198524	-0.364294	-0.0460574	-0.0841691	-0.258379	-0.155016	-0.285404	0.101546	0.0836248	-0.104913	-0.0873939	-0.224644	0.0772729	0.101427	-0.0273503	-0.0966589	-0.0915264	-0.248958	-0.195655	-0.104288	0.000373659	-0.0277502	-0.0779899	0.117724	0.215939	0.276566	-0.0194695	0.035717	-0.322322	-0.388929	1.92658e-05	-0.184019	-0.146897	0.252533	0.322232	-0.0111967	-0.285884	-0.436305	-0.437512	-0.596224	-0.410352	-0.150684	-0.214672	-0.44804	-0.261613	-0.249502
21	C4A	-0.133895	-0.501293	-0.39166	-0.350004	0.0175708	-0.183738	-0.14844	-0.290429	-0.178169	0.151894	-0.0312273	-0.148719	-0.110439	-0.268754	-0.10863	-0.152118	-0.110511	-0.224814	-0.361223	-0.208031	-0.144049	0.0706836	0.20136	0.0564594	0.0167126	0.230198	0.169355	0.0527495	-0.0435447	-0.117934	-0.423514	-0.259884	0.0378425	-0.119638	-0.234896	0.107808	-0.0212453	-0.0441332	-0.553009	-0.524458	-0.468778	-0.575844	-0.446152	-0.312914	-0.243087	-0.491738	-0.349507	-0.335693
20	C3	-0.0799342	-0.356509	-0.232255	-0.37229	-0.12568	-0.232432	-0.246333	-0.231651	-0.306011	0.157221	0.0617908	0.0363268	-0.0160684	-0.353745	-0.0610565	-0.0422419	-0.0834127	-0.0797509	-0.177716	-0.184191	-0.246619	-0.0760036	0.073286	-0.00643779	0.0394585	0.186145	0.217285	0.236278	0.081168	0.0635904	-0.32857	-0.352673	0.0642514	-0.0333656	-0.0934584	0.166553	0.218307	-0.144093	-0.411516	-0.456406	-0.437725	-0.6424	-0.307624	-0.190441	-0.206676	-0.42211	-0.225849	-0.235908
19	C3	-0.228712	-0.534093	-0.300299	-0.367174	-0.247328	-0.25555	-0.325087	-0.345188	-0.337242	-0.0535886	-0.054115	-0.157851	-0.046612	-0.333855	0.0310129	-0.0236185	-0.143432	-0.0365038	-0.234271	-0.22043	-0.151598	0.00509004	0.217469	0.0281031	-0.00838623	0.103814	0.129345	0.086145	-0.0266665	-0.197543	-0.449424	-0.365536	-0.0786769	-0.192724	-0.131539	0.210673	0.243817	-0.0798111	-0.446601	-0.54593	-0.5294	-0.694972	-0.388501	-0.14919	-0.226306	-0.365335	-0.330439	-0.271617
91	VTN	-0.279682	-0.592871	-0.409299	-0.344255	-0.177992	-0.220045	-0.260347	-0.258142	-0.258009	-0.101575	-0.176129	-0.276513	-0.253547	-0.461912	-0.0538403	-0.155254	-0.192971	-0.0743704	-0.276472	-0.228286	-0.127103	-0.0397144	0.25011	0.0288683	0.0277832	0.0363692	-0.00873673	0.0284481	0.0640957	-0.199091	-0.310233	-0.254549	-0.0814381	-0.13343	0.114077	0.373362	0.296235	0.0193199	-0.310196	-0.380593	-0.374937	-0.585791	-0.252986	-0.0560463	-0.0997168	-0.192926	-0.274542	-0.235465
58	CFI	-0.271658	-0.519184	-0.282104	-0.277008	-0.248222	-0.130875	-0.232036	-0.213406	-0.237324	-0.0519679	-0.0679964	-0.259156	-0.112033	-0.275842	0.0924979	-0.0170537	-0.206951	-0.0253052	-0.166727	-0.130095	-0.0148065	0.115122	0.213941	-0.026484	-0.0712189	-0.000936477	0.0374267	-0.0302138	-0.108048	-0.278501	-0.342336	-0.196527	-0.133731	-0.232859	-0.0763993	0.158903	0.25922	-0.0719708	-0.388709	-0.424962	-0.458825	-0.615087	-0.352836	-0.12207	-0.153414	-0.257994	-0.285696	-0.190068
26	C6	-0.0853235	-0.356458	-0.301524	-0.343142	-0.0126246	-0.119383	-0.119908	-0.171942	-0.0896794	0.0936437	-0.155813	-0.0739708	-0.0417512	-0.371	-0.117805	-0.27658	-0.389346	-0.331589	-0.359939	-0.259858	-0.0444168	0.000498202	0.144353	0.0443658	-0.055244	0.0483251	0.015148	0.0792207	-0.131695	-0.148557	-0.350473	-0.344928	-0.227434	-0.18965	-0.053884	0.168994	0.230238	0.0258365	-0.286533	-0.237763	-0.319395	-0.598897	-0.343066	-0.177684	-0.206804	-0.354227	-0.32416	-0.22725
92	C5	-0.148938	-0.492292	-0.351101	-0.228819	-0.0985941	-0.163684	-0.236859	-0.295072	-0.19834	0.11991	-0.0588924	0.0716629	-0.0585044	-0.408443	-0.234284	-0.299042	-0.356857	-0.247129	-0.311615	-0.214864	-0.181956	0.0708964	0.376552	0.158706	0.0673435	0.0840945	0.0176319	-0.14663	-0.0937206	-0.13289	-0.405493	-0.11457	-0.065523	-0.119838	-0.0603252	0.0973777	0.0256373	-0.112416	-0.481586	-0.290101	-0.335396	-0.568392	-0.278531	-0.315451	-0.106143	-0.275468	-0.339512	-0.277478
41	CFB	-0.180848	-0.381938	-0.283259	-0.410413	-0.134147	-0.184524	-0.210904	-0.0951299	-0.195098	0.0264528	-0.00168148	-0.0386759	-0.153504	-0.326495	-0.0549711	-0.171651	-0.251636	-0.121525	-0.209835	-0.318477	-0.0929203	-0.187203	0.170685	-0.0828588	0.0132509	-0.0276693	-0.126528	0.187139	-0.136452	-0.0775266	-0.272069	-0.381266	-0.296897	-0.227224	0.0434739	0.380787	0.490679	0.0218259	-0.097042	-0.186428	-0.282151	-0.592836	-0.210793	-0.0297698	-0.164099	-0.205817	-0.162138	-0.187251
45	CFI	-0.181452	-0.30937	-0.23975	-0.132281	-0.125044	-0.16758	-0.244863	-0.0994933	-0.162756	-0.103371	-0.159983	-0.0344283	-0.296106	-0.462354	-0.209654	-0.203316	-0.223052	-0.115001	-0.152198	-0.217839	-0.159821	-0.15036	0.208336	0.117412	0.0968668	-0.0240435	-0.134708	0.16518	0.102662	-0.0485826	-0.0478159	-0.148873	-0.127884	-0.0667081	0.353748	0.409408	0.522176	0.176821	-0.00663879	-0.0807145	-0.172283	-0.392188	-0.0427225	0.0691542	0.0921315	0.0552415	-0.153403	-0.070814
23	C4A	0.0448315	-0.314797	-0.170503	-0.188856	-0.155765	-0.126801	-0.157287	-0.18416	-0.221551	-0.00191005	-0.094023	-0.0676638	-0.0107681	-0.331534	0.133452	-0.0238363	-0.200835	-0.135919	-0.0737895	0.0893904	-0.025533	0.0709899	-0.0738645	-0.000168888	-0.192427	-0.0416543	0.177708	0.131426	0.00145662	-0.159942	-0.1468	-0.130017	0.0818806	-0.00573716	0.181231	0.16564	0.236362	-0.00334626	-0.303784	-0.205359	-0.349038	-0.587443	-0.237424	-0.0469343	0.112581	-0.148978	-0.219773	-0.129383
1	TNFSF9	-0.0413403	-0.256372	-0.0413544	-0.112982	-0.110538	0.0417568	-0.112529	-0.022267	-0.134941	0.0861724	-0.0148063	-0.0900431	-0.0606707	-0.290717	0.067586	0.101471	-0.131018	-0.0416721	0.0454165	0.0759666	0.00146259	0.156303	-0.105298	0.180095	0.00129379	0.115612	0.214382	0.169046	0.1932	-0.0290528	0.00867987	-0.0220946	0.145646	-0.077192	0.0284277	0.0181997	0.187513	0.157681	-0.165291	-0.245992	-0.307749	-0.428258	-0.223213	-0.0985327	0.0303923	-0.257222	-0.242097	-0.158033
86	BDNF	0.102258	-0.223162	-0.188757	-0.116816	0.0466773	-0.0526861	-0.0164072	-0.120902	-0.12573	0.290142	0.162421	0.198523	0.136282	-0.0611322	-0.00230913	-0.0662532	-0.179036	-0.142865	0.00730893	-0.0250385	0.0396892	0.153819	0.0298788	0.194853	-0.12653	0.0145694	0.0377749	0.0860217	-0.227165	-0.0346101	-0.235657	-0.0933667	-0.140258	-0.223362	-0.216866	-0.117822	-0.0360537	-0.0428423	-0.243465	-0.225712	-0.428243	-0.50353	-0.435248	-0.349752	-0.196053	-0.399397	-0.317078	-0.298847
34	CHRD	0.0435044	-0.271268	-0.298321	-0.29506	0.0835856	-0.00634503	0.0603304	-0.153995	0.0257206	0.292478	0.142043	0.101458	0.159681	0.0544522	0.00712747	-0.00293744	-0.0764536	-0.100722	-0.0672525	-0.0895248	0.0274423	0.184581	0.0210488	0.0145644	-0.191158	0.101995	0.0906112	-0.0552326	-0.268606	-0.057488	-0.3611	-0.136494	-0.0952551	-0.223105	-0.46259	-0.124549	-0.201193	-0.187644	-0.38197	-0.301388	-0.415934	-0.41972	-0.413271	-0.436442	-0.36471	-0.539475	-0.391721	-0.387609
16	C1QA	0.0616319	-0.231459	-0.253383	-0.432093	0.0701205	-0.0642981	-0.115683	-0.240422	-0.140744	0.0847773	-0.0349451	0.0410033	0.177882	-0.0921516	-0.0165241	-0.183856	-0.168371	-0.269571	-0.261689	-0.296555	-0.0118916	-0.125986	-0.106597	-0.0256312	-0.0675361	0.112018	0.0737825	0.169845	-0.280986	-0.013272	-0.419911	-0.358273	-0.069118	-0.240959	-0.333883	0.0815903	0.0689133	0.0264719	-0.250538	-0.229597	-0.3359	-0.481826	-0.382981	-0.250395	-0.267234	-0.50086	-0.313508	-0.222053
44	CFH	0.0881117	-0.165088	-0.304034	-0.319787	0.223757	-0.130297	-0.0181028	-0.235583	-0.128868	0.114599	-0.0148151	0.125808	0.157588	0.14411	-0.104362	-0.171461	-0.135113	-0.306809	-0.304084	-0.351588	-0.00971517	-0.150961	-0.0406642	0.0533012	-0.118586	0.114781	0.0225176	0.0853415	-0.263257	-0.128344	-0.506967	-0.243098	-0.0360615	-0.183605	-0.316695	0.0900192	-0.0868754	-0.124432	-0.295232	-0.23776	-0.33628	-0.382699	-0.429051	-0.369012	-0.288413	-0.378316	-0.266162	-0.254719
22	C4A	0.00674873	-0.351219	-0.324058	-0.418465	0.0345785	-0.240035	-0.206594	-0.418761	-0.238625	0.0393082	0.000760497	0.0284436	0.155419	0.0695399	-0.0131295	-0.021415	-0.0473207	-0.164419	-0.295661	-0.228345	0.0324757	-0.0114527	0.0770722	0.088814	-0.110549	0.155406	0.0748191	0.0418001	-0.210816	-0.203545	-0.626378	-0.32477	-0.0265772	-0.275075	-0.451179	0.0322429	-0.144456	-0.208065	-0.456995	-0.499934	-0.525054	-0.530125	-0.542056	-0.424361	-0.393784	-0.495133	-0.416253	-0.358524
103	TF	-0.259354	-0.346317	-0.30824	-0.237218	0.0450512	-0.140074	-0.176524	-0.310542	-0.2773	-0.113529	-0.12822	0.0507366	0.0559038	0.0924931	-0.00275178	0.0303523	0.0681403	-0.0193464	-0.16798	-0.438811	-0.0790918	-0.0671981	0.24684	0.327771	-0.0158653	0.159557	0.0415901	0.0999713	-0.0412236	-0.075698	-0.437748	-0.297002	-0.180312	-0.406278	-0.405326	0.109945	0.0877459	-0.00391175	-0.281864	-0.440785	-0.450055	-0.314582	-0.465	-0.211229	-0.293497	-0.308994	-0.283649	-0.186055
260	GDF15	-0.133389	-0.137436	-0.204374	-0.197438	-0.000432157	-0.332912	-0.186161	-0.30125	-0.227466	-0.468139	-0.20401	-0.17638	-0.198776	-0.0401264	-0.0122377	0.112569	0.166113	0.0408041	-0.280866	-0.128042	-0.0445738	-0.151126	0.0447598	0.0588561	0.0523991	0.17236	0.250429	0.2861	0.15748	-0.0915832	-0.156469	-0.215043	-0.00739469	-0.0771583	-0.0133329	0.190949	0.12494	-0.0319736	-0.0563314	-0.262971	-0.103901	-0.00986443	-0.0802769	0.118252	-0.0824419	0.0442356	-0.0361605	-0.111767
24	C5	-0.221834	-0.429564	-0.481311	-0.371406	0.0666617	-0.196683	-0.0516343	-0.28099	-0.0729566	-0.263694	-0.324199	-0.179478	-0.199199	-0.356467	-0.209588	-0.391259	-0.366842	-0.257879	-0.513272	-0.325358	-0.0239374	-0.0676394	0.254918	-0.106429	-0.144703	-0.110378	-0.116335	0.00505047	-0.0833502	-0.146214	-0.377434	-0.241551	-0.212899	-0.094651	0.114506	0.418584	0.245698	-0.0677467	-0.196784	-0.0866525	-0.134096	-0.316584	-0.192418	-0.103684	-0.181595	-0.139366	-0.313631	-0.314908
163	CCL14	-0.0676128	-0.105683	-0.134766	0.00896134	0.178541	0.259417	0.197024	0.0721548	0.240236	-0.0759211	-0.347352	-0.201707	-0.064111	-0.0863914	0.0960679	-0.113621	-0.0780605	-0.128955	-0.0527166	-0.137336	-0.0595853	-0.0902778	-0.0150861	-0.151481	-0.239293	-0.018589	-0.146037	0.0257336	-0.0444056	-0.29683	-0.347747	-0.313974	-0.238457	-0.163518	0.0871509	0.363684	0.216013	0.148783	0.00593104	0.111671	-0.00476225	-0.0908015	9.40159e-05	0.249412	0.110701	0.0489036	0.0222265	0.233882
229	FGFRL1	-0.0203791	-0.0362014	-0.0542018	-0.111828	0.120742	0.207621	0.341918	0.345055	0.428305	0.186755	-0.316226	-0.121719	-0.0359588	-0.321604	-0.143049	-0.423418	-0.416818	-0.283322	-0.225144	-0.284732	0.0117526	-0.0442696	-0.0551243	-0.267599	-0.0304196	0.128151	-0.0413482	0.0450571	-0.147871	-0.0492978	-0.094501	-0.145365	-0.138992	0.0875803	0.180574	0.247733	0.245649	0.23926	0.00484716	0.229988	0.121062	-0.102532	0.129554	0.181784	0.053893	-0.0963106	-0.0731977	-0.0280677
233	FGF13	0.151458	-0.0140643	-0.0480486	-0.0737374	0.123913	0.228076	0.367145	0.157923	0.217818	0.0928896	-0.224418	0.00176755	0.244603	-0.204467	0.0286666	-0.396177	-0.299059	-0.28969	-0.239599	-0.0213721	0.0517201	0.118004	-0.0665225	-0.177259	-0.137533	-0.0232408	0.0602211	-0.121462	-0.294544	-0.0241651	-0.127591	-0.0583348	-0.00449545	0.0559076	-0.075538	-0.0906093	-0.134647	0.09089	-0.173737	0.181482	0.0616329	-0.0661961	0.0903536	0.0393038	0.0552767	-0.196958	-0.0830466	-0.0168776
356	IL17RD	0.192011	-0.0301353	-0.0119623	-0.181696	-0.131412	-0.00428879	0.0462526	-0.0724938	0.0376534	-0.0729499	-0.154123	-0.0863205	0.129228	-0.213278	0.0235828	-0.241295	-0.196017	-0.205491	-0.141537	-0.0267509	0.133987	-0.112872	-0.178979	-0.276356	-0.12507	-0.233263	-0.156627	0.0179623	-0.24772	-0.105825	-0.108759	-0.251896	-0.0761093	0.0615969	0.194898	0.240631	0.153732	0.208813	-0.0488213	0.0860431	-0.0345396	-0.237521	0.197299	0.393654	0.270102	-0.0189367	-0.210066	-0.0129278
14	BMP8B	0.337334	0.152679	0.109492	-0.0374896	0.0643015	0.175448	0.119988	0.106333	0.122782	0.0884877	0.00959313	0.000940129	0.12781	-0.224457	0.157862	-0.122365	-0.354584	-0.313655	0.0209117	0.274605	0.172254	0.0949359	-0.452905	-0.282842	-0.328767	-0.229477	0.0935054	0.118728	-0.183977	0.0409893	0.222153	0.0470203	0.122325	0.171996	0.232818	0.00871999	0.142292	0.115546	0.0837081	0.330132	0.0638888	-0.227922	-0.0363809	-0.0367381	0.140958	-0.144364	-0.155885	-0.108036
77	NLGN3	0.177775	0.156864	0.142559	-0.12029	-0.147948	0.0881336	-0.097667	0.0375564	-0.0839056	-0.132867	0.0855761	0.173996	0.320849	-0.0102124	0.313193	0.122507	-0.0636398	-0.00679687	0.135883	0.108462	0.14708	-0.25064	-0.488552	-0.210791	-0.204612	-0.321878	-0.0138958	0.268009	-0.104865	0.0976337	0.160321	-0.106977	0.061601	-0.0392927	0.102669	0.114602	0.337682	0.129891	0.328786	0.255767	-0.00256467	-0.128736	0.144792	0.242956	0.202531	0.0281019	0.0157705	0.0764525
71	PPBP	-0.0265893	0.0255116	-0.0144749	-0.0678934	0.0748556	0.20195	0.180728	0.320049	0.140168	0.0977244	-0.11889	0.00599124	-0.169577	-0.287285	-0.0313259	-0.179538	-0.241036	-0.103679	0.0846529	-0.128481	-0.096499	-0.164574	-0.177611	-0.122301	-0.0268891	-0.0090798	0.0889025	0.414767	0.0827209	0.220038	0.262267	-0.0690561	-0.0688417	-0.0132884	0.37172	0.330633	0.54853	0.349984	0.234708	0.267903	0.1237	-0.127604	0.109427	0.269422	0.255305	0.0744708	0.122777	0.0981147
87	GRN	0.100805	0.0835382	0.224354	0.0176175	-0.0729047	0.0886414	0.00128685	0.158643	-0.0401909	0.0923454	0.0753106	-0.0659833	0.02281	-0.317542	0.169116	0.0397437	-0.0383826	0.0135227	0.199596	0.197541	-0.0835999	-0.0522517	-0.154993	-0.228202	-0.0293721	-0.110244	0.118275	0.213436	0.123502	0.100387	0.239449	0.0143274	0.147012	0.160392	0.213901	0.0819092	0.117984	0.167049	0.0370716	0.117022	0.0690726	-0.104237	0.208338	0.294167	0.212724	-0.0674048	-0.026033	0.0358696
105	VWF	-0.157093	-0.274189	-0.0962352	-0.0375534	-0.017099	0.256995	0.0184628	-0.0644111	-0.0662831	-0.185754	-0.121232	-0.202983	-0.0725657	-0.136823	0.273214	0.109774	-0.157198	-0.0471822	0.0561319	0.00210496	0.195406	0.191731	0.0184845	0.0726996	-0.21972	-0.305962	-0.0251705	0.109378	0.147996	-0.079435	-0.0645703	-0.0532354	-0.0787931	-0.178523	0.108761	0.136212	0.151381	0.249629	-0.00595131	-0.0288997	-0.157901	-0.196589	-0.154477	0.0730022	0.0298178	-0.138064	-0.350687	-0.13929
219	ERBB2	-0.152005	-0.125139	-0.00998709	-0.0142879	-0.125572	0.206169	0.164647	-0.0308329	0.0939959	-0.322059	-0.265935	-0.217851	-0.00798034	-0.136932	0.189912	-0.00576224	-0.0370099	0.138274	-0.105221	-0.105258	0.0964344	0.140312	0.0353117	-0.0118417	-0.0466887	-0.138312	-0.0172979	0.0443607	0.145439	-0.0066996	0.0949639	-0.0413065	-0.15685	-0.0282203	0.0866953	0.0897891	0.272024	0.317164	0.0511419	0.00925919	0.04539	0.103958	0.0206181	0.212434	0.0280691	0.0218716	-0.0548308	0.097621
415	LIFR	-0.00140573	-0.0338923	-0.024529	0.192656	-0.0307256	0.201218	0.189434	0.0189233	0.184888	-0.161131	-0.232372	-0.272309	-0.130812	-0.162948	0.0495824	-0.131152	-0.131872	-0.183918	-0.204366	0.0030475	0.0811517	0.0775521	-0.129906	0.00842287	-0.147407	-0.254796	-0.0760663	0.0461828	0.12134	-0.0811588	0.205767	0.144364	-0.0326383	0.0506706	0.336216	0.172656	0.133234	0.334843	0.196903	0.219056	0.149781	0.0978184	0.0640762	0.0728013	0.189122	0.119569	-0.188056	0.00363728
455	MMP7	0.0726891	-0.0064507	0.152652	0.108545	-0.0423067	0.32252	0.161602	0.064399	0.242648	-0.106414	-0.204342	-0.290697	-0.137298	-0.247543	0.106303	-0.117461	-0.173548	-0.10951	-0.120727	-0.0528527	0.075815	0.140629	-0.0921282	-0.117014	-0.186625	-0.0953666	-0.0432413	0.108211	0.0774326	0.0119888	0.116553	-0.023112	-0.15131	-0.0343379	0.139456	0.17546	0.272831	0.359862	0.0722897	0.0840765	0.0899832	-0.0217369	-0.0518171	0.0579479	0.0265033	-0.123237	-0.252914	0.0392742
437	CCL4	0.149207	-0.0133634	0.271927	0.147462	-0.133225	0.217481	0.000839508	-0.132823	0.0275745	0.0791803	0.0390673	-0.143562	-0.0627567	-0.104114	0.191992	0.115172	0.038615	-0.0144396	-0.0781081	0.0909457	0.0136139	0.400464	0.108808	0.0306366	-0.0822183	-0.0596342	0.0938212	-0.0802225	0.0198242	-0.0670951	0.137538	0.0623038	-0.112651	-0.0961479	-0.106509	-0.129723	0.0514449	0.106953	-0.170169	-0.21709	-0.0926524	-0.082446	-0.290517	-0.14306	-0.0823248	-0.209908	-0.296976	-0.0924598
195	NBL1	-0.00269664	0.180528	0.322362	0.11168	-0.044638	0.0245623	-0.103609	-0.0343976	-0.248504	-0.152784	0.111026	-0.0395584	-0.0685387	-0.0733634	0.187456	0.380643	0.186104	0.186714	0.092834	0.00628111	-0.194642	0.11887	0.0576749	-0.0727314	-0.123841	-0.0377103	0.20787	0.18538	0.190408	-0.0185387	0.012329	-0.147533	-0.0339167	0.0253989	-0.034438	-0.00129738	0.253195	-0.064962	-0.0867984	-0.248999	-0.0897452	0.0117946	-0.20719	-0.0435914	-0.221239	-0.187238	-0.0119431	0.0110287
38	CD55	0.234969	0.220824	0.220284	0.163673	-0.0114573	0.163653	-0.0292047	-0.14675	0.0127177	0.00863477	0.132045	0.0900052	0.226909	0.00472974	0.148173	0.265115	0.178211	-0.0278356	-0.0844383	0.219624	-0.0874454	0.256093	0.0278098	-0.0232667	-0.205287	-0.102832	0.23828	-0.246366	0.0537084	0.0149761	0.0252536	0.122046	0.232802	0.0942492	-0.246249	-0.35794	-0.365458	-0.261603	-0.176569	-0.0574834	0.0683907	0.175494	-0.128076	-0.295378	-0.201379	-0.217905	-0.0898461	0.050275
35	CR1	0.0520281	0.180368	0.243865	0.152837	-0.156421	0.116678	-0.0121118	0.0544452	-0.0529601	-0.0836876	0.115721	0.24929	0.325714	0.150916	0.158124	0.240867	0.196617	0.36177	0.350088	0.1755	-0.00192789	0.103546	-0.152351	0.193165	0.072598	0.20759	0.327555	-0.00334747	0.0808708	0.346912	0.306592	0.301761	0.270532	0.157646	-0.266394	-0.49589	-0.268213	-0.0715005	-0.0305802	0.0125422	0.0810213	0.324709	0.169793	0.0325715	0.0521639	0.0425386	0.23616	0.198474
4	AFP	-0.085905	-0.213663	0.0175339	0.0381875	-0.255636	-0.0854923	-0.208722	-0.143673	-0.274309	0.100569	0.0673694	0.0296821	0.0986942	-0.125532	0.0732414	0.190954	0.0401172	0.1363	0.0655828	0.09582	-0.194978	0.299088	0.133853	0.333086	0.080747	0.316043	0.364923	-0.110089	0.0703695	0.0479829	-0.0339104	0.126187	0.255406	0.0109221	-0.289118	-0.417627	-0.175336	-0.154206	-0.430617	-0.491626	-0.378061	-0.256273	-0.244905	-0.303149	-0.114513	-0.252153	-0.152142	-0.132215
73	NTN4	0.0773007	-0.00424125	0.0908943	0.0288412	-0.0618913	0.176033	0.0568196	0.0263352	0.0239618	0.162479	0.182857	0.357309	0.164683	0.0272913	0.0105121	0.0415517	-0.202274	0.0249377	0.161664	0.285284	0.16856	0.440469	0.181155	0.296589	0.0511603	-0.0334559	0.095368	-0.244181	-0.0947589	0.0763967	0.257311	0.349966	-0.00741563	-0.0789643	-0.332078	-0.608392	-0.253377	-0.0665277	-0.18767	0.0803307	-0.0158713	0.00785232	-0.0403901	-0.302173	-0.124021	-0.260988	-0.200041	-0.124203
384	IL4	0.0815704	-0.136512	-0.141005	-0.0546628	0.0589392	0.186584	0.223147	-0.0254071	0.103795	0.253329	0.177132	0.126749	0.165051	0.11075	0.00838605	-0.102851	-0.114789	-0.187323	-0.0428046	0.0914337	0.111676	0.269584	0.1484	0.220414	-0.106249	-0.209205	-0.0804094	-0.249071	-0.161868	0.0496219	-0.0502544	0.145413	-0.0216922	-0.0411413	-0.245386	-0.395011	-0.355683	-0.0129664	-0.265515	-0.0342036	-0.113372	-0.108849	-0.083724	-0.276973	-0.0634787	-0.267617	-0.35167	-0.153234
317	IL1A	0.264506	-0.0171781	0.0676415	0.103276	0.0165861	0.0699889	0.0671393	-0.18069	-0.00817847	0.197155	0.265613	0.123998	0.165039	0.0307922	0.060304	-0.0435106	-0.163277	-0.208178	0.0305964	0.315333	0.284532	0.347926	0.0581197	0.095517	-0.159084	-0.410937	-0.0839238	-0.253182	-0.147411	-0.00315384	-0.0128725	0.222099	0.0272265	0.0414122	-0.0777974	-0.362915	-0.445786	-0.0664581	-0.235189	0.0382445	-0.104548	-0.13354	-0.151303	-0.303283	-0.0213273	-0.254915	-0.453017	-0.300838
222	EPO	0.220166	-0.128726	-0.134541	-0.237211	0.072516	-0.031488	-0.0546647	-0.304752	-0.180597	0.0282323	0.0304306	0.239116	0.271254	-0.180336	0.00965016	-0.0844612	-0.304249	-0.254024	-0.239431	0.0465938	0.0841239	0.1131	-0.0697886	0.0549202	-0.176245	-0.111753	0.270418	0.0181308	-0.201205	-0.0169219	-0.168571	0.0703421	0.122535	-0.0463391	-0.229425	-0.254741	-0.20711	-0.137541	-0.390617	-0.0719602	-0.210616	-0.283295	-0.301583	-0.377926	-0.2078	-0.520632	-0.371572	-0.372203
157	BMPR1B	0.151011	-0.00306393	-0.119526	-0.159804	0.26801	0.13725	0.0139093	-0.115682	0.0796753	0.0624921	-0.0589621	0.304386	0.12723	-0.32691	-0.223809	-0.215477	-0.388701	-0.456992	-0.275702	-0.0208503	-0.0210893	0.0321028	-0.0115613	0.00558243	-0.0911711	-0.0324205	0.193814	-0.0931957	-0.115773	0.0742536	-0.08715	0.0977048	0.173394	0.139236	0.00240482	-0.141946	-0.179833	-0.063551	-0.261462	0.169016	0.0432303	-0.0484597	-0.058014	-0.243872	-0.0940062	-0.351924	-0.260028	-0.23466
373	IL23A	0.183187	-0.0798652	-0.104061	-0.215694	0.158135	0.0958243	-0.00720337	-0.186685	0.0592074	0.167027	0.105585	0.177545	0.22309	-0.25092	-0.112779	-0.134188	-0.276399	-0.335031	-0.134403	0.0501825	0.0344016	0.0981651	-0.0752713	-0.0385827	-0.0651588	0.0556923	0.291469	0.00297117	-0.203718	0.0716063	-0.163407	0.0298107	0.168202	0.00562303	-0.171118	-0.207722	-0.263912	-0.00386811	-0.343072	0.00390049	-0.0709607	-0.146253	-0.208375	-0.277345	-0.102234	-0.484682	-0.340168	-0.386594
136	TNFSF13	0.222888	0.052952	0.0306865	-0.013801	0.251794	0.256381	0.0702053	-0.0913024	0.0637221	0.216815	0.245364	0.284592	0.258641	-0.096524	-0.0401535	0.0108927	-0.265502	-0.280618	0.0589743	0.189576	0.0625933	0.255943	-0.0211157	0.0584143	-0.116351	-0.0140819	0.371635	-0.0366328	-0.136964	0.0705828	-0.0467748	0.246159	0.192749	0.0939447	-0.147239	-0.339845	-0.366945	-0.106744	-0.367618	0.096048	-0.00696768	-0.00289715	-0.130339	-0.304889	-0.0396506	-0.364755	-0.290219	-0.28174
528	CCL17	0.142845	-0.0300422	0.0146022	-0.105692	0.060996	0.0442273	-0.0993496	-0.0826612	0.011518	0.293482	0.394543	0.417103	0.240504	-0.0665295	-0.146282	0.186815	-0.0792118	-0.0771335	0.225201	0.247564	-0.0251655	0.101927	-0.0488754	0.180319	0.178366	0.163345	0.459614	0.106952	0.00538034	0.133854	0.0552652	0.182176	0.20617	-0.0155445	-0.196106	-0.326934	-0.246093	0.0199438	-0.280702	-0.108261	-0.13735	-0.121529	-0.0827082	-0.210703	-0.000588049	-0.351567	-0.0823013	-0.190563
254	CSF3R	0.186965	0.0384325	0.14187	0.0139035	0.145274	0.326577	0.0409716	0.00270948	0.0630023	0.113321	0.0231623	0.272774	0.306427	-0.121189	0.12841	0.069672	-0.270512	-0.186589	0.205439	0.185318	0.128722	0.227866	-0.138107	0.153103	-0.0783508	0.0653803	0.434231	0.160543	-0.0620676	0.0224238	-0.00844272	0.0902599	0.0510157	0.00251335	-0.12503	-0.299978	-0.161767	0.0529291	-0.235081	0.0908926	-0.0553807	-0.0709793	-0.0549889	-0.0650647	0.114251	-0.269732	-0.0792235	-0.0339005
138	ARTN	0.183448	0.13715	0.236858	0.20121	0.106741	0.460837	0.389517	0.266451	0.307608	0.260334	0.188848	0.16009	0.258237	0.0587596	0.217416	0.0689732	-0.189479	-0.0834176	0.337264	0.376804	0.10973	0.354534	-0.0300281	-0.033741	-0.22928	-0.0767403	0.319272	0.027666	-0.156254	0.0850905	0.146991	0.249644	0.0250515	0.119293	0.0676216	-0.262663	-0.195684	0.0624692	-0.191285	0.195453	0.0503448	0.0450347	0.0628128	0.0409745	0.277624	-0.00817933	-0.0109203	0.0254906
139	AXL	0.229728	0.0832403	0.0602808	0.0290923	0.23034	0.207851	0.174322	0.121156	0.167195	0.293419	0.212718	0.298705	0.25025	0.00852355	0.0279008	0.00830186	-0.364386	-0.286482	0.118709	0.20467	0.171285	0.122928	-0.134154	-0.0216692	-0.199574	-0.15358	0.245272	0.163032	-0.209902	0.00466583	-0.105785	0.0830835	0.0123009	0.0515096	0.0702267	-0.0873023	-0.153317	-0.0261241	-0.109211	0.169234	-0.0895535	-0.187658	-0.07361	-0.147715	0.0952354	-0.181416	-0.110484	-0.224616
137	AREG	0.173345	-0.0608258	0.000871162	0.0973134	0.119438	0.214264	0.144104	-0.0454187	0.141358	0.219321	0.169919	0.158503	0.195801	-0.0186426	0.0226982	-0.043001	-0.361532	-0.2418	0.135042	0.263344	0.257093	0.345159	-0.0602275	0.124854	-0.124534	-0.115494	0.225877	0.0149306	-0.17581	0.00147397	-0.0160843	0.264546	0.111384	0.0197445	0.0398378	-0.221981	-0.251683	0.0586175	-0.264139	0.065105	-0.140275	-0.138596	-0.154179	-0.183518	0.178472	-0.189793	-0.297389	-0.332314
256	LGALS3	0.26732	0.0321848	0.0329364	-0.0233889	0.14031	0.334984	0.236634	0.0913407	0.283015	0.0715155	-0.0312772	0.0297828	0.237902	-0.0901879	0.16739	-0.198342	-0.394516	-0.276776	0.0439949	0.12767	0.247968	0.180892	-0.174887	-0.227015	-0.22789	-0.178748	0.0605645	-0.00161757	-0.279692	-0.0150108	-0.0679142	0.00773016	-0.0187415	0.0747156	0.0938988	-0.0386542	-0.0587464	0.157181	-0.127096	0.245549	-0.0119142	-0.142597	0.0409763	0.124847	0.174489	-0.15229	-0.20426	-0.106159
514	SFRP1	0.282819	0.0526295	0.245467	0.0520639	-0.127857	0.0534991	-0.00560775	-0.147758	-0.0278166	-0.0346991	0.0163772	0.0229096	0.180365	-0.232052	0.192078	-0.0114423	-0.291008	-0.145384	0.0355015	0.262726	0.0421859	0.167633	-0.131601	-0.229125	-0.180954	-0.198575	0.231014	-0.101951	-0.183174	-0.143574	-0.0336	0.0496009	0.00742008	0.146339	0.145331	-0.00328216	0.0138945	-0.0590345	-0.277558	0.0313707	-0.0812522	-0.238389	-0.003886	0.133007	0.202497	-0.11198	-0.129795	-0.0248176
355	IL17RC	0.176366	-0.128011	-0.0300739	-0.0748132	-0.0730999	0.166359	0.0973491	-0.0623166	0.101688	-0.0446095	-0.235514	-0.0519052	0.2107	-0.225379	0.137595	-0.249018	-0.34474	-0.232202	-0.111186	0.0699025	0.0552037	0.101281	-0.0598757	-0.124153	-0.271122	-0.10059	0.119901	-0.121532	-0.283149	-0.149366	-0.167775	-0.057151	-0.033663	0.0384685	0.0304626	-0.0111667	-0.0488511	0.076511	-0.321322	0.0760065	-0.085686	-0.262052	0.0458642	0.159939	0.183373	-0.121664	-0.246626	0.0212663
148	BMP15	0.0366739	-0.235606	-0.0208461	0.0435531	-0.117057	0.145583	0.00675335	-0.183386	-0.0655443	0.0373853	-0.0763979	0.0709674	0.152326	-0.181385	0.15495	-0.056609	-0.276479	-0.157974	0.00308433	0.0536736	-0.0160595	0.242196	0.0930361	0.0640816	-0.181608	-0.00726473	0.305851	-0.152468	-0.168238	-0.109541	-0.164356	0.0744818	0.0352192	0.0558625	0.0188117	-0.0831396	-0.069564	-0.0329549	-0.52087	-0.19177	-0.305721	-0.309572	-0.182323	-0.0295198	0.136053	-0.196489	-0.245289	-0.0888
156	BMPR1A	0.093298	-0.0222042	0.0639911	0.278492	0.224834	0.268965	0.191527	0.0099572	0.179359	0.211382	-0.00606325	0.0726313	-0.0130603	-0.163718	-0.077972	-0.168211	-0.37449	-0.369462	-0.0743835	0.0624759	0.0609411	0.311068	0.144617	0.05934	-0.0747173	-0.154458	0.177767	-0.161271	-0.102255	-0.114991	-0.00746914	0.201738	-0.0629706	0.0825864	0.156693	-0.107319	-0.110927	0.109751	-0.256744	0.166952	0.0274505	-0.027797	-0.152277	-0.141934	0.142558	-0.110839	-0.155674	-0.096124
372	IL22RA1	-0.0270334	-0.183347	0.0735663	0.158497	0.0591578	0.334683	0.129547	0.00804608	0.127624	0.179526	-0.112672	-0.050977	0.052273	-0.0850971	0.115673	-0.160405	-0.35295	-0.110552	0.0663716	0.0894188	0.228541	0.43128	0.144692	0.100065	0.00748058	0.0299451	0.0666315	-0.190152	-0.202276	-0.0838762	0.00602795	0.256069	-0.0854162	-0.0869195	-0.0466521	-0.232895	-0.103707	0.0941912	-0.251786	0.0117561	-0.0971011	-0.0826506	-0.187533	-0.0523965	0.10579	-0.159435	-0.208457	-0.138135
374	IL23R	0.170048	-0.00487163	0.147198	0.232651	-0.0839364	0.137748	0.0548422	-0.100345	-0.0543501	-0.0442324	-0.00952732	0.022491	0.125163	-0.0364963	0.168949	-0.0223013	-0.181721	-0.0762092	0.0588884	0.248839	0.138127	0.170715	-0.117624	0.104263	-0.0566356	-0.179566	0.204467	-0.174488	-0.121341	-0.127375	0.20105	0.373443	0.134965	0.0376356	0.100309	-0.191064	-0.177311	0.128381	-0.111248	0.0810555	0.00553452	0.0351152	-0.0259604	0.0369422	0.328584	0.0210345	0.0319722	0.0142572
375	IL24	0.177062	-0.066879	0.0699017	0.0149637	-0.0472177	0.228221	0.150342	-0.0984062	0.0587373	-0.0607674	0.0234976	-0.146474	0.04918	-0.155184	0.157724	-0.000778576	-0.0989476	-0.106213	0.0349279	0.290078	0.153473	0.253129	-0.244777	-0.0641946	-0.105935	-0.0455708	0.331549	-0.00455029	0.00651821	0.0859984	0.224168	0.260799	0.236851	0.127022	0.0672128	-0.145939	-0.13098	0.132923	-0.212666	-0.0167436	-0.00537029	0.0241357	-0.0331121	0.017028	0.216001	-0.146606	-0.182877	-0.143139
185	PTGDR2	0.0817314	-0.103898	-0.00543682	-0.11591	0.0373437	0.0799269	0.044264	-0.149019	-0.0867692	0.043431	0.133519	0.000600527	0.194787	-0.065128	0.250628	0.107034	-0.0809293	-0.196938	0.00160119	0.207404	-0.0160066	0.115349	-0.134791	-0.137239	-0.293357	-0.220638	0.334737	0.242746	-0.0527359	0.0708652	-0.0905583	-0.0608251	0.202633	0.0780226	0.0267509	0.0570938	-0.0237828	-0.0729515	-0.332647	-0.184878	-0.307371	-0.309112	-0.167815	0.0486302	0.139954	-0.242994	-0.304092	-0.219577
284	CSF2RA	-0.0962852	-0.271243	-0.11442	-0.0256715	-0.00450573	0.340174	0.0321937	-0.0946939	0.0106387	-0.0787461	-0.251383	0.0648217	0.224622	-0.137658	0.247176	-0.0452452	-0.238741	-0.0764856	0.00157398	-0.00184943	0.0533295	0.17533	0.106614	0.197428	-0.254993	-0.130093	0.0743523	-0.033469	-0.0815695	-0.133762	-0.166993	0.0422973	-0.0581887	-0.0803358	0.00585398	-0.0422309	-0.0172847	0.120078	-0.23922	0.0231989	-0.162376	-0.158393	-0.0682757	0.0512443	0.145105	-0.0702485	-0.286842	-0.0231471
291	FGL1	0.0324983	-0.138125	-0.0853809	0.125444	-0.0760859	0.0956295	0.1264	-0.102864	0.0189085	-0.151664	-0.17053	0.171365	0.222874	-0.14226	0.0588585	-0.132428	-0.278464	-0.107205	-0.0228112	0.176658	0.217585	0.301346	0.0821545	0.347861	-0.109735	-0.253875	0.0551235	-0.127916	0.0610898	-0.0541111	0.126172	0.386977	0.0773864	0.061612	0.145937	-0.286049	-0.208531	0.036515	-0.152203	0.167204	-0.0273934	-0.0100327	0.0374525	-0.0756462	0.174007	0.0243905	-0.276959	-0.1359
365	IL20	-0.0465111	-0.167688	-0.0768158	0.203792	-0.0456719	0.0872683	0.0965695	-0.119406	0.0316717	-0.0878074	-0.27921	-0.0390374	0.0835514	-0.0636478	0.0151441	-0.226484	-0.356619	-0.212764	-0.195416	0.0998065	0.180797	0.369956	0.203536	0.33253	-0.048649	-0.219143	0.0208876	-0.333556	-0.141658	-0.158186	0.0151049	0.294515	-0.0293041	-0.0529184	0.0489707	-0.282794	-0.255425	0.0514306	-0.183129	0.0663227	-0.0370128	-0.0408308	-0.0962303	-0.119349	0.0514366	-0.031542	-0.353609	-0.177133
320	IL36RN	-0.0637134	-0.112743	-0.126551	-0.00423747	0.0445284	0.0922416	-0.0563403	-0.237503	-0.0692972	0.0797178	0.00764981	0.202289	0.269092	-0.00292156	0.155985	0.03277	-0.190252	-0.190068	-0.0834036	-0.00230992	-0.0281967	0.255732	0.289999	0.218979	-0.22678	-0.168612	0.268947	-0.10468	-0.179752	-0.157476	-0.16787	0.108339	-0.0730371	-0.0294078	-0.202734	-0.308757	-0.274671	-0.176994	-0.430102	-0.0304885	-0.215151	-0.162896	-0.342965	-0.332307	-0.171871	-0.23684	-0.399855	-0.184402
366	IL20RA	0.209399	-0.0916433	0.128149	-0.00115482	-0.2205	-0.0252648	-0.185495	-0.354322	-0.218479	-0.0909735	-0.0264896	0.142042	0.318985	-0.143445	0.216819	0.108484	-0.110767	-0.0664953	0.00715967	0.257521	0.0268764	0.248691	0.00565347	0.200057	-0.146934	-0.172648	0.333813	-0.0997037	-0.0892335	-0.13462	-0.00269919	0.0967262	0.106609	-0.0534982	-0.12247	-0.307336	-0.203412	-0.00866478	-0.380784	-0.179962	-0.24092	-0.238663	-0.278567	-0.153824	0.0118115	-0.263146	-0.290341	-0.102987
354	IL17RA	0.190145	-0.168571	0.033287	-0.0466256	-0.146505	0.0312999	0.0127927	-0.250863	-0.0829395	0.0903411	0.0951417	0.137826	0.336178	-0.0345726	0.275555	0.0875143	-0.0916608	-0.099823	0.0295265	0.309526	0.0630098	0.38278	0.0700975	0.125084	-0.214561	-0.0926105	0.412756	-0.0180739	-0.178928	-0.075418	-0.0855498	0.0900524	0.0785232	-0.0371809	-0.230279	-0.355513	-0.323066	-0.122419	-0.509071	-0.216249	-0.328439	-0.328823	-0.264487	-0.170297	0.0763163	-0.248899	-0.334979	-0.174883
367	IL20RB	0.173119	-0.202687	0.0120441	-0.213034	-0.285899	-0.160878	-0.139492	-0.288743	-0.201047	0.0213307	0.0679713	0.104037	0.243733	-0.24681	-0.010167	-0.0383046	-0.130036	-0.0247944	-0.0562757	0.120067	-0.0742515	0.16446	0.0679011	0.0796099	-0.0696721	0.0289008	0.221405	-0.229293	-0.159762	-0.0819331	-0.181626	0.0324121	0.174546	-0.0640097	-0.252396	-0.222954	-0.219301	-0.157309	-0.521265	-0.333531	-0.280427	-0.378338	-0.155086	-0.141383	-0.0506492	-0.379329	-0.343105	-0.22
315	IGFBP6	0.00144469	-0.167875	-0.125004	-0.309159	-0.159556	-0.0101229	-0.222621	-0.287428	-0.24886	0.0560122	0.0487297	0.146793	0.151742	-0.267636	0.00776132	0.00785324	-0.0681383	-0.0778529	-0.159399	-0.113652	-0.200279	0.133608	0.120088	0.0718964	-0.133626	0.000102112	0.13518	-0.178537	-0.020831	0.0817345	-0.197781	-0.0398905	0.177785	0.0274762	-0.234551	-0.18534	-0.120533	-0.293749	-0.478486	-0.309156	-0.256471	-0.348005	-0.273996	-0.367253	-0.337949	-0.474209	-0.472738	-0.246085
308	IGF1R	0.0430897	-0.260803	-0.203679	-0.147059	-0.177395	0.0163194	-0.0181082	-0.324131	-0.10443	-0.0624569	-0.0374024	0.100013	0.259551	-0.0596666	0.204837	0.0215125	-0.0778611	-0.0311269	-0.141451	0.170367	0.0345567	0.394533	0.174795	0.216689	-0.30911	-0.0836661	0.20184	-0.318599	-0.187099	-0.0897156	-0.118961	0.146853	0.166421	-0.0571869	-0.307637	-0.369986	-0.365773	-0.254138	-0.532542	-0.242577	-0.311889	-0.276298	-0.363371	-0.410199	-0.19787	-0.286958	-0.45864	-0.228266
323	IL36B	0.00120486	-0.262924	-0.209919	0.0180442	-0.0846374	0.190322	0.212442	-0.0898295	0.141587	0.0207666	-0.250381	-0.0196636	0.166133	-0.0567622	0.122116	-0.189964	-0.30416	-0.0595339	-0.115238	0.0705055	0.0910231	0.451322	0.208969	0.208196	-0.324569	0.00571775	0.0440434	-0.349743	-0.157455	-0.0969156	-0.164952	0.134979	0.0176208	-0.043964	-0.139639	-0.238518	-0.193017	-0.11505	-0.4059	-0.1029	-0.218411	-0.2678	-0.271332	-0.267755	-0.054975	-0.115546	-0.399794	-0.129958
324	IL36G	0.108562	-0.306341	-0.119422	0.00353423	-0.179207	-0.0319417	-0.0323368	-0.407672	-0.153849	-0.00551784	-0.0501794	0.0115142	0.203382	-0.036396	0.119251	-0.10855	-0.178852	-0.0911019	-0.110449	0.147571	0.133339	0.353846	0.164669	0.260952	-0.190408	-0.242679	-0.0758095	-0.381699	-0.187702	-0.168138	-0.204111	0.0845635	-0.0779872	-0.105186	-0.201002	-0.294576	-0.281273	-0.128997	-0.42983	-0.234532	-0.346198	-0.356377	-0.297623	-0.248233	-0.0212482	-0.21677	-0.470726	-0.219894
334	IL10RA	0.0812258	-0.163634	-0.132015	-0.0653005	-0.0845816	0.0681789	0.109095	-0.159079	0.00585026	0.151263	0.0406144	0.268279	0.315401	-0.0141705	-0.0315067	-0.0879787	-0.231975	-0.102735	-0.0189916	0.168234	0.0698763	0.310738	0.0865386	0.397365	-0.0783295	-0.0355081	0.217415	-0.187475	-0.141707	0.000829526	-0.0317817	0.329287	0.158338	-0.062082	-0.212161	-0.464671	-0.432578	-0.0547656	-0.382728	-0.0954674	-0.162141	-0.137212	-0.163063	-0.34193	0.0406981	-0.207619	-0.363777	-0.253236
287	GH1	0.0815626	-0.215629	-0.173207	-0.0665115	-0.0263943	0.113179	0.13425	-0.0758401	0.0154241	0.136214	-0.0597498	0.171124	0.182368	-0.188053	-0.0594734	-0.160936	-0.266411	-0.156606	-0.0326853	0.101972	0.0640552	0.295055	0.0504899	0.281972	-0.0700122	0.0281648	0.192023	-0.10673	-0.047122	0.0170762	-0.0571036	0.218699	0.212337	5.88931e-05	-0.0490443	-0.298607	-0.289319	0.0539893	-0.396081	-0.106577	-0.180424	-0.228895	-0.111984	-0.209806	0.103435	-0.268008	-0.381838	-0.274022
318	IL1B	0.168673	-0.126297	-0.186449	-0.0433925	-0.0477892	0.00417666	0.139788	-0.106792	0.0136514	0.12886	0.0185203	0.156884	0.173653	-0.0228269	0.022057	-0.159054	-0.237301	-0.187454	-0.0716838	0.117134	0.11762	0.310386	-0.0274404	0.288818	-0.22048	-0.0370304	0.0899291	-0.274472	-0.0825844	0.00463813	-0.0302366	0.298039	0.224406	0.077163	-0.0962674	-0.360022	-0.397963	-0.234039	-0.361685	-0.0432472	-0.142497	-0.197207	-0.187893	-0.353336	0.0852698	-0.0871668	-0.314193	-0.207238
309	IGF2	0.103739	-0.145354	-0.00146034	0.00152376	-0.214483	-0.00674739	0.0920831	-0.153331	-0.069948	0.254801	0.283122	0.237148	0.293998	0.140021	0.133055	0.0807727	-0.109192	0.162162	0.238971	0.347803	0.0534382	0.440152	0.205727	0.2031	-0.173199	-0.0186646	0.17242	-0.359673	-0.232561	0.011756	-0.106282	0.2936	0.127757	0.0254368	-0.305515	-0.51062	-0.450308	-0.382271	-0.588699	-0.259754	-0.32772	-0.281836	-0.252619	-0.384983	-0.0635567	-0.218717	-0.288873	-0.21961
357	IL18BP	0.214294	-0.180054	-0.0771683	-0.102717	-0.263328	-0.260885	0.0106578	-0.261021	-0.145922	0.119244	0.226912	0.334913	0.325534	0.0319524	-0.00789469	-0.0720576	-0.237383	-0.0190329	0.00526291	0.325679	0.128914	0.234124	-0.0253294	0.190405	-0.0893788	-0.0987795	0.216487	-0.193193	-0.22798	0.0394401	-0.0467357	0.274779	0.198047	0.0237941	-0.14682	-0.355507	-0.373628	-0.299406	-0.387004	-0.151935	-0.303783	-0.348179	-0.118786	-0.314215	0.10418	-0.1178	-0.255657	-0.349823
512	CXCL12	0.160444	-0.108424	-0.112605	0.0181462	-0.125051	-0.167023	0.015792	-0.272284	-0.0116893	-0.0563323	-0.00885177	0.190789	0.20125	-0.1026	-0.0925043	-0.169698	-0.306565	-0.194224	-0.125659	0.244522	0.135522	0.212185	-0.0123625	0.181416	-0.0155044	-0.138773	0.212576	-0.202474	-0.166385	-0.0370636	0.042991	0.307354	0.160273	0.0546942	0.0786904	-0.183196	-0.302123	-0.108751	-0.267176	0.0326939	-0.110784	-0.135762	-0.0419491	-0.142486	0.18544	-0.0169726	-0.25592	-0.269473
511	KIT	-0.0241439	-0.257062	-0.0618377	0.130678	-0.203121	-0.0797607	-0.0861184	-0.315079	-0.0973615	-0.149754	-0.186023	0.0494429	0.0789285	-0.107817	0.0954032	-0.0436239	-0.238351	-0.0225984	-0.088598	0.219581	0.129527	0.347548	0.216165	0.275872	-0.0213956	-0.0963663	0.239168	-0.302424	-0.104004	-0.146441	0.0115519	0.275761	0.0442915	0.0133246	0.0758389	-0.188138	-0.214727	-0.108514	-0.41376	-0.139342	-0.23395	-0.180693	-0.174293	-0.075157	0.116288	-0.00296459	-0.253859	-0.164737
519	SIGLEC5	0.00388022	-0.177863	-0.116522	-0.0233483	-0.0947887	-0.000567596	-0.00701966	-0.269805	-0.0156472	0.0946722	-0.032533	0.109906	0.24453	-0.0153401	0.154343	-0.0255879	-0.126478	-0.137351	-0.16066	0.0881709	-0.00953286	0.335007	0.15938	0.143887	-0.0637092	0.0717861	0.348589	-0.271822	-0.226426	-0.163567	-0.139719	0.148952	0.0582218	-0.0209588	-0.200959	-0.246982	-0.283784	-0.23672	-0.466392	-0.200749	-0.280534	-0.260561	-0.311093	-0.247253	-0.0256024	-0.164803	-0.25815	-0.143987
510	KITLG	0.0079905	-0.104476	-0.114203	0.0520734	0.0156668	0.0833691	0.248192	0.0353484	0.214819	0.0471293	-0.0784937	0.222557	0.194691	-0.0369551	0.0367009	-0.0806991	-0.305921	-0.131298	-0.00695423	0.223157	0.211019	0.356496	0.00949177	0.248099	-0.0337533	0.0656781	0.382247	0.0286032	-0.0625002	0.0156759	0.17032	0.359575	0.119822	0.0685259	0.0579899	-0.236526	-0.174866	-0.0500905	-0.197577	0.124111	-0.0932444	-0.0519704	-0.0461254	-0.134694	0.160483	0.0311772	-0.121873	-0.193872
218	EREG	-0.120206	-0.310141	-0.161525	-0.102192	-0.178242	0.000226168	0.0972904	-0.132782	0.0176396	0.00158737	0.0252512	0.130345	0.192513	0.0352814	0.254339	0.115478	-0.216312	0.104149	0.124494	0.185872	0.121746	0.460488	0.106581	0.219452	-0.217425	0.0816423	0.452362	0.0557482	-0.0206597	-0.000982435	-0.0391481	0.243428	0.107421	-0.0700591	-0.134258	-0.169075	-0.103729	-0.230074	-0.464727	-0.26884	-0.426242	-0.335209	-0.308741	-0.211303	-0.00160107	-0.134725	-0.328379	-0.324816
495	PGF	0.142336	-0.166754	0.0358478	0.0255107	-0.0870421	0.0420752	0.082629	-0.138333	0.065946	0.108719	0.0979842	0.0789742	0.217839	0.0222476	0.328454	0.23525	-0.0876684	0.0189563	0.113235	0.278051	0.165396	0.429006	0.014656	0.137867	-0.267056	-0.0142595	0.465671	0.0804508	-0.0212258	-0.114137	0.0220883	0.217748	-0.00203886	-0.060398	-0.146939	-0.215933	-0.170435	-0.0664466	-0.331811	-0.181144	-0.306546	-0.24763	-0.357067	-0.250475	-0.0536067	-0.197379	-0.240769	-0.181262
569	PLAUR	0.180982	-0.0067021	0.0900418	0.107283	-0.00726826	0.135877	0.214882	0.0326769	0.117921	0.0549493	-0.028471	0.0734174	0.125239	-0.0512397	0.0173037	-0.000649955	-0.170559	-0.0429126	0.103741	0.365511	0.190209	0.473138	-0.085499	0.24279	-0.0112964	0.0852957	0.416017	0.0409803	0.010179	0.0476064	0.305559	0.422092	0.257758	0.0582435	0.000999661	-0.336778	-0.214746	0.0591385	-0.28447	-0.0253079	-0.0880576	-0.0600297	-0.108421	-0.151207	0.147256	-0.154192	-0.221043	-0.179137
544	TEK	0.106409	-0.118558	0.0334136	0.0625972	-0.0146877	0.242188	0.164298	0.0747183	0.284097	0.285493	0.0418764	0.0588038	0.0949799	-0.0523826	-0.0358215	0.0491664	-0.0904902	-0.0533203	0.184114	0.187617	0.0334685	0.357814	0.0139407	0.224199	0.125249	0.306884	0.381888	0.0086249	0.0764827	0.0809405	0.105965	0.190152	0.198961	0.0420279	-0.0220047	-0.215111	-0.135392	0.225951	-0.374384	-0.197521	-0.190896	-0.121346	-0.114359	-0.0856769	0.134835	-0.214788	-0.136978	-0.0549347
543	TIE1	0.059327	-0.0721225	0.124494	0.0680953	-0.183601	0.354322	0.297289	0.313485	0.374514	0.236166	-0.0139515	-0.0184647	0.149753	-0.0994191	0.0521713	-0.0996746	-0.13613	0.0575531	0.202582	0.137621	0.0417826	0.260873	-0.032979	0.0584054	0.151814	0.168011	0.138699	-0.0349833	-0.031755	0.0380359	0.171006	0.112634	0.0333304	-0.0671701	0.061038	-0.11389	0.0562848	0.38233	-0.112979	-0.0260592	-0.0551281	-0.123514	0.102571	0.179587	0.30038	-0.00290561	0.0213479	0.163388
454	MMP3	-0.0406253	-0.194018	-0.0465138	-0.117616	-0.0294606	0.154354	0.152832	0.00691083	0.242486	0.224656	-0.0484719	0.0356082	0.0944593	-0.0992609	0.0626279	0.0840213	-0.0972485	-0.0190236	0.0263331	0.0610933	-0.084241	0.392397	0.0722964	0.137799	-0.067556	0.356529	0.445763	0.0285445	-0.00721993	-0.0581897	-0.0876502	0.0939533	0.124771	-0.101972	-0.185066	-0.16666	-0.098662	-0.0504446	-0.455522	-0.28528	-0.283762	-0.23848	-0.369457	-0.270905	-0.0973383	-0.304212	-0.261024	-0.211717
316	IGFBP7	0.0307823	-0.15964	-0.0795323	-0.105927	-0.0726654	0.263348	0.179345	-0.0333595	0.135113	0.120215	-0.117569	-0.00941952	0.185915	-0.190057	0.0851334	-0.048524	-0.133953	-0.0671774	-0.0563705	-0.000507333	-0.0865693	0.411797	0.0387573	0.133317	-0.177571	0.170204	0.304907	-0.158354	-0.0297323	0.068786	-0.0651523	0.100802	0.151801	-0.00715851	-0.194656	-0.250217	-0.118112	-0.043729	-0.432079	-0.21607	-0.201367	-0.229873	-0.295468	-0.311359	-0.171334	-0.40211	-0.357791	-0.13185
353	IL17F	0.0685756	-0.13008	-0.103467	-0.140619	0.0826208	0.148086	0.137294	-0.0380507	0.0557739	0.0968806	-0.102478	0.0133322	0.105376	-0.17055	0.0866517	0.0109848	-0.164277	-0.235873	-0.119021	-0.00492404	-0.0569776	0.287469	-0.0214688	0.120889	-0.231918	0.130553	0.453321	0.162462	0.0153572	0.0184226	-0.0935651	0.0359157	0.204575	0.00368811	-0.14234	-0.155259	-0.105268	-0.0476101	-0.44721	-0.183812	-0.228644	-0.277369	-0.28918	-0.231595	-0.0799089	-0.38165	-0.384263	-0.229093
179	CNTF	-0.0255853	-0.212642	-0.222888	-0.183896	0.0803405	0.234341	0.163644	-0.0214926	0.205254	0.199304	-0.0514449	0.0541959	0.17144	-0.117457	-0.0158817	-0.0763338	-0.100778	-0.191983	-0.13945	-0.0646347	-0.072799	0.28514	0.142891	0.148866	-0.0532144	0.248722	0.363196	-0.0375562	-0.0462785	0.067144	-0.0898548	0.112801	0.181599	-0.00216194	-0.307455	-0.277925	-0.288685	0.0387503	-0.504752	-0.181309	-0.15815	-0.0957945	-0.165681	-0.273691	-0.14381	-0.382352	-0.336821	-0.177343
187	CCL27	-0.0384016	-0.177004	-0.0903191	-0.0347639	0.108181	0.365258	0.268374	0.103834	0.270917	0.257386	-0.0559698	-0.00569577	0.14812	-0.017091	0.132832	-0.0407354	-0.165952	-0.153956	-0.0191734	-0.071187	0.00610124	0.410661	0.158165	0.129932	-0.0786706	0.207795	0.37316	-0.00362712	-0.121707	-0.0248394	-0.108376	0.0993781	0.00494565	-0.0622126	-0.269196	-0.248727	-0.181555	0.0433149	-0.482328	-0.160013	-0.205905	-0.127924	-0.233321	-0.191171	-0.0803624	-0.303059	-0.266804	-0.116434
188	CTGF	-0.0151995	-0.187852	-0.138044	-0.0391313	-0.0532546	0.148175	0.224864	0.0101133	0.205192	0.224598	-0.0453697	0.110795	0.204534	-0.0851721	0.0581444	-0.0398701	-0.221271	-0.14318	-0.0648149	0.0543359	-0.028858	0.386377	0.134488	0.219497	-0.244155	0.130374	0.371612	-0.0725994	-0.148694	-0.0717149	-0.154313	0.0970555	0.136256	-0.0216083	-0.119462	-0.195431	-0.207019	-0.0364561	-0.471462	-0.205365	-0.309358	-0.287808	-0.365709	-0.354605	-0.0466528	-0.203326	-0.30119	-0.189393
189	CTLA4	0.0196936	-0.192362	-0.0865009	-0.0337277	-0.0183251	0.184909	0.183966	-0.0444543	0.160637	0.305911	0.0864158	-0.0108585	0.118076	-0.0858018	0.125271	0.0365353	-0.0405845	-0.111087	-0.00115768	0.10869	0.0097327	0.417893	0.110615	0.0549445	-0.165526	0.124551	0.403896	0.0224773	-0.0460529	-0.018674	-0.0880389	0.0778399	0.142768	0.0438048	-0.14384	-0.147025	-0.169569	-0.0547448	-0.573601	-0.28484	-0.331888	-0.282289	-0.351743	-0.263861	-0.015545	-0.262472	-0.318485	-0.211199
154	BMP6	0.129435	-0.134428	0.0315185	-0.0214685	0.0585159	0.303775	0.177368	-0.0251063	0.102697	0.361386	0.20287	0.0636517	0.235113	-0.0423787	0.229564	0.122952	-0.103935	-0.131021	0.0904635	0.16192	0.0389016	0.463191	0.0351467	0.0885764	-0.192739	0.0931549	0.443365	0.0417884	-0.126924	0.0569338	-0.0943221	0.0774991	0.0644559	0.0192434	-0.2623	-0.313406	-0.235312	-0.076621	-0.564736	-0.293018	-0.348163	-0.311906	-0.354982	-0.263846	-0.0715551	-0.425003	-0.351703	-0.214977
155	BMP7	0.0170375	-0.156662	-0.0159306	0.146554	-0.0240886	0.246897	0.315945	0.130927	0.203679	0.318867	0.0954449	0.109024	0.226118	-0.0187395	0.0721329	-0.0685536	-0.243203	-0.0796604	0.175627	0.238347	0.0449522	0.466544	0.0867381	0.237413	-0.0825758	0.119372	0.39346	-0.0857558	-0.125323	0.0442401	0.0351697	0.305196	0.137454	0.105546	-0.0605124	-0.371674	-0.299267	-0.0363476	-0.484427	-0.0859722	-0.20861	-0.147098	-0.118813	-0.18129	0.20495	-0.0929455	-0.146256	-0.103488
180	CNTFR	0.0316752	-0.115423	0.0896131	0.123922	-0.128028	0.164369	0.168256	-0.0130403	0.105184	0.276103	0.242436	0.111136	0.180055	-0.00754419	0.150163	0.142201	-0.14594	0.0264943	0.157679	0.309998	0.0151654	0.588366	0.239973	0.161615	-0.206801	-0.000263665	0.400499	-0.0927216	-0.0651076	0.0365769	0.0443678	0.275342	0.0927833	0.0617585	-0.178941	-0.366104	-0.254354	-0.200682	-0.513297	-0.232887	-0.283056	-0.232756	-0.285243	-0.339825	-0.0458448	-0.198411	-0.336669	-0.22715
42	CFB	-0.112333	-0.446593	-0.230284	-0.133395	-0.0540895	0.120191	-0.0733899	-0.252824	-0.132657	0.0257528	-0.00166273	-0.0927856	0.0313978	-0.230872	0.138182	0.017519	-0.229811	-0.143476	-0.0355041	0.0874658	0.0331536	0.425557	0.268268	0.158378	-0.243388	0.0257373	0.274545	-0.143923	-0.109687	-0.0853418	-0.213559	0.0738319	-0.00703336	-0.112816	-0.241524	-0.164444	-0.0775208	-0.139742	-0.557446	-0.267823	-0.382004	-0.430698	-0.413984	-0.331022	-0.127925	-0.315354	-0.403591	-0.185862
147	CXCL13	0.0482985	-0.115295	-0.128666	-0.110947	0.0184555	0.140194	0.246172	-0.00100204	0.13676	-0.104365	-0.170247	0.0596246	0.208016	-0.137955	0.0911604	-0.0541866	-0.202515	-0.212494	-0.177476	-0.0206291	0.0255672	0.229069	-0.0205578	0.138753	-0.274852	0.015941	0.315684	0.0143808	-0.0313072	-0.0567827	-0.00867518	0.0381251	0.042912	-0.056599	-0.0613679	-0.106592	-0.0104179	0.0114466	-0.200958	-0.0212535	-0.0677209	-0.125652	-0.168179	-0.171067	-0.105557	-0.214115	-0.168804	-0.0560442
102	TGFB1	0.0732013	-0.143249	-0.169209	-0.042979	0.0486037	0.233723	0.189994	-0.0214314	0.295548	0.0607425	-0.146469	0.0205017	0.104641	-0.24448	-0.00105189	-0.241027	-0.338705	-0.312062	-0.147059	-0.017128	0.143971	0.253821	0.00562151	0.0448237	-0.213943	-0.207691	-0.0481929	-0.186197	0.0197778	0.0777705	-0.0158258	-0.0249022	-0.0528288	0.0252742	0.0960529	-0.0160853	-0.0353488	0.224238	-0.0861522	0.161171	0.00571854	-0.117467	-0.088615	-0.0983573	0.044842	-0.0909314	-0.2786	-0.099392
183	TDGF1	0.0222908	-0.105815	-0.0640931	0.202529	0.103464	0.194806	0.431496	0.163622	0.293151	0.241186	-0.0721015	0.0543422	0.180221	0.0474523	0.161181	-0.191902	-0.348875	-0.252241	-0.0534941	0.0932786	0.143742	0.25258	0.107914	-0.00175751	-0.362555	-0.204337	0.0373736	-0.0604109	-0.235602	-0.127592	-0.167629	0.00213528	-0.195877	0.0656106	0.169779	0.0395948	-0.0920695	-0.00184876	-0.137305	0.140842	-0.157793	-0.200079	-0.115352	-0.0543409	0.180797	0.0777326	-0.0981614	-0.077582
242	FGF5	-0.150094	-0.154746	-0.0981244	0.216467	-0.0994175	0.0777374	0.315212	0.176538	0.219763	0.229266	-0.0791425	0.133482	0.136449	0.136003	0.0871872	-0.192933	-0.263565	-0.0175724	-0.0432915	0.0671595	0.0431351	0.201427	0.255641	0.22364	-0.054612	-0.0893758	0.0508713	-0.154235	-0.195721	-0.188935	0.00394231	0.222374	-0.10876	-0.0484277	0.0674679	-0.158615	-0.174117	0.0273001	-0.136653	0.0882751	-0.113144	-0.110456	-0.0046399	-0.0260467	0.236741	0.221204	-0.0541698	-0.0253538
232	FGF12	-0.0518666	-0.138043	-0.0725123	0.191033	-0.178895	-0.0144365	0.238613	0.106783	0.179351	-0.0894627	-0.29844	-0.0326328	0.116801	-0.0627543	0.0386466	-0.315438	-0.421513	-0.0462036	-0.102169	0.0969198	0.193254	0.145478	0.0800506	0.0829463	-0.0514568	-0.0997526	-0.0230074	-0.220618	-0.189237	-0.217347	0.0335451	0.194289	-0.0631769	0.0544703	0.249895	0.0052466	-0.0451335	0.0973097	-0.0848187	0.176867	-0.00777989	-0.0705333	0.201582	0.216233	0.350877	0.317858	-0.026727	0.00424161
190	BMPER	-0.00152322	-0.0662219	0.0765313	0.271792	-0.0430359	0.202316	0.180943	0.000595414	0.0960858	0.191928	-0.0179406	0.0520311	0.164189	0.184915	0.12826	-0.0613191	-0.119059	0.136311	0.29225	0.198348	0.0898657	0.366892	0.185829	0.184788	-0.0715883	0.0215486	0.055915	-0.310051	-0.238882	-0.1978	-0.0198377	0.334547	-0.0696423	0.00597322	-0.122436	-0.306558	-0.330822	-0.0487111	-0.362124	0.0230079	-0.079422	0.0578653	-0.0861338	-0.0605101	0.20147	0.150587	-0.0241533	0.110807
231	FGF11	0.0901344	-0.016605	-0.0072119	0.129634	-0.0400276	-0.0322973	0.247031	0.0623828	0.119236	0.284777	0.0539874	0.17255	0.156277	0.0362593	0.0360171	-0.124641	-0.171295	-0.208817	-0.040823	0.140008	-0.0685239	0.240548	0.0633704	0.135735	-0.117246	0.076762	0.320588	-0.0205824	-0.164192	-0.102292	-0.0453282	0.145947	0.092277	0.0835569	-0.0101561	-0.214185	-0.256664	-0.140672	-0.395914	-0.0717829	-0.203528	-0.213164	-0.129477	-0.172671	0.232917	0.0819134	-0.0664609	-0.0956042
520	SIGLEC9	0.0291866	-0.106725	-0.0650493	0.131474	-0.139067	-0.0734286	0.158348	-0.0709644	0.0758698	0.126844	0.0963778	0.198714	0.209182	0.117625	0.0729258	-0.0567665	-0.133796	-0.0787777	0.0204633	0.246435	-0.0038303	0.274967	0.209374	0.270375	0.00240908	-0.0248177	0.350851	-0.131997	-0.165934	-0.12768	0.0938917	0.367433	0.0582965	0.0222933	-0.0566319	-0.33041	-0.37221	-0.0691444	-0.335952	-0.00772821	-0.130713	-0.0620295	0.000716792	-0.102102	0.296095	0.17924	-0.0766487	-0.0656076
434	CXCL9	0.0790522	-0.0199487	0.0580763	0.290042	0.0548092	0.119784	0.291781	0.0761898	0.263085	0.363516	0.104332	0.144298	0.139747	0.0616509	-0.0660521	-0.121392	-0.237105	-0.107259	0.0571046	0.317998	0.178118	0.538244	0.199471	0.252367	-0.0221764	0.0212923	0.160832	-0.161455	-0.177791	0.0624284	0.0771362	0.332413	0.0390131	0.042002	-0.0870071	-0.488645	-0.449732	-0.0443592	-0.251507	0.0643521	-0.0479031	0.0125343	-0.167856	-0.364729	0.062537	-0.0231635	-0.20238	-0.242458
335	IL10RB	-0.0370866	-0.246695	-0.171801	0.1057	-0.0612101	-0.10082	0.22126	-0.143576	0.0239892	0.219524	0.0218216	0.0587323	0.141509	0.0672797	-0.0781881	-0.246686	-0.337118	-0.126419	-0.143279	0.118893	0.173894	0.493894	0.309286	0.316343	-0.106891	-0.0925385	0.0285153	-0.332899	-0.27416	-0.0720749	-0.0994587	0.323201	-0.0605624	-0.0424542	-0.139658	-0.378473	-0.382662	-0.183239	-0.376938	-0.109696	-0.228424	-0.211078	-0.287751	-0.452797	-0.0631615	-0.103865	-0.390903	-0.401456
224	FAS	-0.116313	-0.208967	-0.0879422	0.0577259	-0.228274	-0.0471545	0.188692	0.0650003	-0.0117716	0.260372	0.240421	0.243252	0.1948	0.309389	0.170381	0.120457	-0.0592009	0.235255	0.184067	0.142764	0.160939	0.366428	0.25522	0.367279	-0.0590797	-0.0820413	0.0597892	-0.0609873	-0.158681	-0.0840546	-0.00566381	0.276612	-0.0655843	-0.171061	-0.225454	-0.392355	-0.235868	-0.164003	-0.261125	-0.234809	-0.351672	-0.185352	-0.186624	-0.279654	-0.0620044	-0.0313724	-0.25606	-0.251912
225	FASLG	0.0452911	-0.393511	-0.112743	-0.204554	-0.31912	-0.251819	-0.245754	-0.464801	-0.340784	-0.0255906	0.135006	0.0823798	0.150904	-0.076003	0.211937	0.110228	-0.0757951	0.0380996	-0.0925664	0.088661	0.0812125	0.146348	0.0872187	0.102516	-0.250217	-0.222579	0.0246838	0.0156651	-0.107636	-0.0742148	-0.250368	-0.104858	-0.0716955	-0.128197	-0.181484	-0.0231013	0.00835792	-0.178523	-0.391038	-0.450688	-0.551873	-0.583934	-0.31935	-0.231427	-0.150639	-0.31854	-0.48239	-0.31661
197	TNFRSF6B	0.0693243	-0.173742	-0.0826862	0.133208	-0.112335	-0.00284802	0.108885	-0.115174	-0.0534506	0.0274683	0.066863	0.209544	0.211265	0.0470028	0.147248	-0.0200344	-0.334528	-0.0765663	0.087548	0.201846	0.186816	0.212681	0.0545555	0.226065	-0.274012	-0.349978	0.110526	-0.109001	-0.218537	-0.144054	-0.0234533	0.324358	0.0170751	-0.00895124	0.121398	-0.170526	-0.175993	-0.0310776	-0.21781	0.0490608	-0.208492	-0.18579	-0.100728	-0.1516	0.182271	0.00207556	-0.227969	-0.218404
[truncated: 153 more rows]
[truncated: 534 more columns]

## Sheet: Fig.5_TGFb_BMP_GDF
Antibody Array?	Symbol	Description	Protein in AD	Protein p-value	Corr. with cognition	MMSE p-value	GWAS p-value	mRNA in AD	mRNA p-value
[truncated: 114 more rows]
